# Supplementary material for: Stem lodging Resistance-1 controls stem strength by positively regulating the biosynthesis of cell wall components in Capsicum annuum L
Source: Hortic Res. 2024 Jun 20;11(8):uhae169. doi: 10.1093/hr/uhae169 (PMC11317896; doi:10.1093/hr/uhae169)
Supplement: Web_Material_uhae169 [file web_material_uhae169.zip]

Archive with 2 entries (2 files):
- Supplementary Figures20240507.pdf
- Supplementary Tables.xls
