# Supplementary material for: Stem lodging Resistance-1 controls stem strength by positively regulating the biosynthesis of cell wall components in Capsicum annuum L
Source: Hortic Res. 2024 Jun 20;11(8):uhae169. doi: 10.1093/hr/uhae169 (PMC11317896; doi:10.1093/hr/uhae169)
Supplement: Web_Material_uhae169 [file web_material_uhae169.zip › Supplementary Tables.xls]

## Sheet: Table S1
Table S1 List of the primers used in this study
Class	Primers ID	Primers sequence (5'to3'）
KASP genotyping	Chr8_126314622-F	GAAGGTGACCAAGTTCATGCTGTGGATTGACAGTTAAACCTCAAATTAC
	Chr8_126314622-R	GAAGGTCGGAGTCAACGGATTGTGGATTGACAGTTAAACCTCAAATTAT
	Chr8_126314622-C	AGCAGTTGCAAACATTAGGATCAT
	Chr8_130538099-F	GAAGGTGACCAAGTTCATGCTTGCACCAAGGTAGGTCTATTTAGG
	Chr8_130538099-R	GAAGGTCGGAGTCAACGGATTTGCACCAAGGTAGGTCTATTTAGC
	Chr8_130538099-C	GCTAGAACTTTCCTGGTGTGTTTC
	Chr8_148589379-F	GAAGGTGACCAAGTTCATGCTACCCTATAGTCTAAAGGGTTTAAGTTG
	Chr8_148589379-R	GAAGGTCGGAGTCAACGGATTACCCTATAGTCTAAAGGGTTTAAGTTA
	Chr8_148589379-C	ACCATATCATCTACATGCGTCGAA
	Chr8_153164345-F	GAAGGTGACCAAGTTCATGCTCAGTCTCTTCATTCTTCTGACGGG
	Chr8_153164345-R	GAAGGTCGGAGTCAACGGATTCAGTCTCTTCATTCTTCTGACGGA
	Chr8_153164345-C	GAAACCATGTATTCCAAGGCAACA
	Chr8_153974854-F	GAAGGTGACCAAGTTCATGCTCTGGTATGAAGGAGCAGAAATTCG
	Chr8_153974854-R	GAAGGTCGGAGTCAACGGATTCTGGTATGAAGGAGCAGAAATTCA
	Chr8_153974854-C	ACTGGTAAATGCTCATACTAGCGT
	Chr8_154539577F	GAAGGTGACCAAGTTCATGCTTTCAATCTATGCTTGTTAGTTAACCTT
	Chr8_154539577R	GAAGGTCGGAGTCAACGGATTTTCAATCTATGCTTGTTAGTTAACCTA
	Chr8_154539577C	CTTTCAAGTGATCGGGGACAAAAA
	Chr8_154801301F	GAAGGTGACCAAGTTCATGCTGTATCTCCCGTTCTTCATTCCCG
	Chr8_154801301R	GAAGGTCGGAGTCAACGGATTGTATCTCCCGTTCTTCATTCCCA
	Chr8_154801301C	AAAGGAGTGAAAGCACCAAAAACG
	Chr8_156369076-F	GAAGGTGACCAAGTTCATGCTAGAGTCAAATATGCTCCTAAACTTTG
	Chr8_156369076-R	GAAGGTCGGAGTCAACGGATTAGAGTCAAATATGCTCCTAAACTTTA
	Chr8_156369076-C	CATAACGGAGGGCATATTTGAACC
Gene amplification	CaPIF3-F	ATGCCTCTCTCTGAGTTCTTG
	CaPIF3-R	CTACAAACTAGGACCAGTTTCATTTC
	CaFSCB-F	ATGGCCACTGATACTGTTTCATCTG
	CaFSCB-R	TTATTTGGTTTTAACTTCAGTCTTTGTATCAG
	CaCE-F	ATGCTCCCTCACTTGTTGCTATTG
	CaCE-R	CTAATTGCGAAGGAAGGCATCAG
	CaFXO-F	ATGCATAATGTTTTTGTCTGCTTGTCTTG
	CaFXO-R	TCACATGCTTTTTGAGCTTTGGAG
	CaMYB61(SLR1)-F	ATGGGGAGGCATTCTTGTTG
	CaMYB61(SLR1)-R	CTAAGAGAATTGACCGAAGACGGC
RT-qPCR	qCaPIF3-F	TGGGGTGTTTTGAAGAGGTGT
	qCaPIF3-R	TTCTGCTGCGCAGATTCAAG
	qCaFSCB-F	CAGAAGTCGGAGACAGAGGC
	qCaFSCB-R	CGATGATCGCTTTCTTCGCC
	qCaCE-F	TCAGGAAAGCACAGCGAGAG
	qCaCE-R	TCAGCGAGCATCTGTCCAAG
	qCaFXO-F	GCCAAAGCTCGCAGACAATC
	qCaFXO-R	GAGCTCTTAGCCGGAGATGG
	qCaMYB61(SLR1)-F	GAGAAAGCGTCGGCAAACAG
	qCaMYB61(SLR1)-R	TTCATGAGTTGGTGGGGCAA
	qActin-F	CGCCATACTGGTGTGATGGT
	qActin-R	CCCAGTTGCTGACAATTCCG
Subcellular localization	pYBA 1132-CaSLR1-F	TCTAGAACTAGTGGATCCATGGGGAGGCATTCTTGTTG
	pYBA 1132-CaSLR1-R	GATAAGCTTGATATCGAATTCAGAGAATTGACCGAAGACGGC
Gene silencing	pTRV2-CaSLR1-F	CTGTGAGTAAGGTTACCGAATTCTCGGCAAACAGTAACAATAAGAAC
	pTRV2-CaSLR1-R	CGCGTGAGCTCGGTACCGGATCCAGGAGAGATAACTAGACAAATCAGG
CRISPR SlMYB61	SlMYB61-T1s	CGATTCCCGGCTGGTGCATTGAACTTCATGCAGTTCTTGTTTTAGAGCTAGAAATA
	SlMYB61-T2as	TTCTAGCTCTAAAACCAGATTCTTTATCTCGTTATTGCACCAGCCGGGAAT
	SlMYB61-inf-T2as	TTCTAGCTCTAAAACCAGATTCTTTATCTCGTTAT
Y1H	PGADT7-CaNAC6-F	GTACCAGATTACGCTCATATGATGGAAGAATCAGCAATGGAGC
	PGADT7-CaNAC6-R	ATGCCCACCCGGGTGGAATTCCTAAAAGTTATGCACAAATGCTGAAGG
Dual-LUC	62SK-CaNAC6-F	GCCGCTCTAGAACTAGTGGATCCATGGAAGAATCAGCAATGGAGC
	62SK-CaNAC6-R	TTGGTACCGGGCCCCCCCTCGAGCTAAAAGTTATGCACAAATGCTGAAG
	0800LUC-proCaSLR1-F	CACTATAGGGCGAATTGGGTACCATTATCTCAAAAGAATCGAGTATATGTCG
	0800LUC-proCaSLR1-R	TATGTTTTTGGCGTCTTCCATGGTTTTGAGGTTTATTTGTTGAGTTTC
	0800LUC-proCaSLR1-mut-F	CACTATAGGGCGAATTGGGTACCATTATCTCAAAAGAATCGAGTATATGTCG
	0800LUC-proCaSLR1-mut-R	TATGTTTTTGGCGTCTTCCATGGTTTTGAGGTTTATTTGTTGAGTTTC
EMSA	pET28a-CaNAC6-F	GGGCCCCTGGGATCCATGGAAGAATCAGCAATGGAGC
	pET28a-CaNAC6-R	ATGCGGCCGCTCGAGAAAGTTATGCACAAATGCTGAAGG
	CaSLR1 SNBE1 probe	CTTTTTGATTTGTCTTGTAAGAAAATCAA
	CaSLR1 SNBE1 mutant probe	CTTTTGGATTTGTCTTGTAAGAAGATCAA
	CaSLR1 SNBE2 probe	GTTGTATTTCTCTTTTATACGTTAGTCGT
	CaSLR1 SNBE2 mutant probe	GTTGTGTTTCTCTTTTATACGTTGGTCGT
	CaSLR1 SNBE3 probe	TCTTATTACTTATACCTCAAGGCTCAAGG
	CaSLR1 SNBE3 mutant probe	TCTTAGTACTTATACCTCAAGGCGCAAGG

## Sheet: Table S2
Table S2 Genetic analysis of the sslr1 mutant
Generations	Total	Straight stem	Lodging stem	Segregation ratio	χ2	P value
P1 ('6421')	50	50	0
P2 (slr1)	50	0	50
F1(slr1×6421)	130	130	0
F2	483	402	81	4.96:1	10.015	0.002

## Sheet: Table S3
Table S3 Quality control of the Mutmap-seq analysis
Sequencing data ID	Raw bases(bp)	Clean bases(bp)	Error rate(%)	Q30(%)	GC content(%)	Mapping rate(%)	Average depth(X)	Coverage (%)
6421	37738374300	37689526800	0.03	91.96	36.04	99.46	9.79	87.43
slr1	40119584700	40074302100	0.03	92	35.93	99.33	10.22	87.85
F2-MT	123696008100	123638248200	0.04	89.37	35.3	99.1	29.14	89.09
F2-WT	121844684100	121789673100	0.03	91.71	35.48	99.32	33.54	89.1
Note: 1) Sequencing data ID: sample name; 2) Number of raw bases: the total base number of the raw data; 3) Number of raw bases: Effective bases data after filtering; 4) Error rate (%): Base error rate; 5) Q30_Rate (%): percentage of bases with Phred values greater than 30 in the total bases; 6) GC_Rate (%): content of bases G and C; 7) Mapping rate (%): the ratio of the number of reads mapped to…

## Sheet: Table S4
Table S4 KASP genotyping of the SNPs
Position	pos126314622	pos130538099	pos148589379	pos153164345	pos 153974854	pos 154539577	pos 154801301	pos 156369076
NP	FAM	FAM	FAM	FAM	FAM	FAM	FAM	FAM
MP	HEX	HEX	HEX	HEX	HEX	HEX	HEX	HEX
NC	NC	NC	NC	NC	NC	NC	NC	NC
M-78	FAMHEX	FAMHEX	HEX	HEX	HEX	HEX	HEX	HEX
M-346	FAM	FAM	HEX	HEX	HEX	HEX	HEX	HEX
M-25	FAMHEX	FAMHEX	FAMHEX	HEX	HEX	HEX	HEX	HEX
M-375	FAM	FAM	FAM	HEX	HEX	HEX	HEX	HEX
M-454	FAMHEX	FAMHEX	FAMHEX	HEX	HEX	HEX	HEX	HEX
M-190	FAMHEX	FAMHEX	FAM	HEX	HEX	HEX	HEX	HEX
M-264	FAMHEX	FAMHEX	FAM	HEX	HEX	HEX	HEX	HEX
M-404	FAM	FAM	FAM	HEX	HEX	HEX	HEX	HEX
M-467	FAMHEX	FAMHEX	FAMHEX	FAMHEX	HEX	HEX	HEX	HEX
M-242	HEX	HEX	HEX	HEX	HEX	FAMHEX	FAMHEX	FAMHEX
M-357	HEX	HEX	HEX	HEX	HEX	FAMHEX	FAMHEX	FAMHEX
M-398	HEX	HEX	HEX	HEX	HEX	FAMHEX	FAMHEX	FAMHEX
WT-24	HEX	HEX	HEX	FAMHEX	FAMHEX	FAMHEX	FAMHEX	FAMHEX
WT-73	HEX	HEX	FAM	FAM	FAM	FAM	FAM	FAM

## Sheet: Table S5
Table S5 Quality control of the RNA-seq analysis
Sample	Read	Base	GC (%)	Q20 (%)	Q30 (%)
6421_1.1	33893242	10167972600	42.75	97.56	91.74
6421_1.2	24974174	7492252200	42.61	97.54	91.72
6421_1.3	31508011	9452403300	42.68	97.47	91.44
6421_2.1	37123823	11137146900	44.18	95.05	87.82
6421_2.2	43192590	12957777000	44.88	95.29	88.37
6421_2.3	35917299	10775189700	45.79	95.38	88.65
slr1_1.1	31523225	9456967500	42.72	97.56	91.8
slr1_1.2	39817679	11945303700	44.15	94.85	87.36
slr1_1.3	32638213	9791463900	43.65	94.85	87.35
slr1_2.1	36641542	10992462600	43.51	94.69	87.01
slr1_2.2	29458310	8837493000	44.06	95.03	87.67
slr1_2.3	35517003	10655100900	44.1	94.94	87.59

## Sheet: Table S6
Table S6 GO enrichment analysis of the DEGs
Class	Term_id	Description	Enrichment_factor	qvalue
Biological process	GO:0009834	plant-type secondary cell wall biogenesis	6.36009	9.90998e-11
Biological process	GO:0009768	photosynthesis, light harvesting in photosystem I	8.78737	8.52868e-08
Biological process	GO:0009765	photosynthesis, light harvesting	12.7202	2.6871e-07
Biological process	GO:0016998	cell wall macromolecule catabolic process	9.00083	7.86293e-07
Biological process	GO:0018298	protein-chromophore linkage	3.10938	8.1771e-07
Biological process	GO:0006952	defense response	1.70862	2.51949e-06
Biological process	GO:0006032	chitin catabolic process	6.43319	1.13944e-05
Biological process	GO:0046274	lignin catabolic process	4.96177	1.47046e-05
Biological process	GO:0000272	polysaccharide catabolic process	5.61415	1.73878e-05
Biological process	GO:0009809	lignin biosynthetic process	3.21077	0.000454813
Biological process	GO:0009607	response to biotic stimulus	3.36149	0.00123384
Biological process	GO:0009718	anthocyanin-containing compound biosynthetic process	4.71118	0.00207127
Biological process	GO:0045492	xylan biosynthetic process	4.27539	0.00210744
Biological process	GO:0010417	glucuronoxylan biosynthetic process	6.40166	0.00315411
Biological process	GO:0009416	response to light stimulus	2.24474	0.00398806
Biological process	GO:0009635	response to herbicide	5.7278	0.00637954
Biological process	GO:0008152	metabolic process	2.02501	0.00759939
Biological process	GO:0016114	terpenoid biosynthetic process	2.79495	0.00795272
Biological process	GO:0009813	flavonoid biosynthetic process	2.73352	0.00984891
Biological process	GO:0010413	glucuronoxylan metabolic process	15.5469	0.0119234
Biological process	GO:0050832	defense response to fungus	1.88784	0.0119234
Biological process	GO:0006636	unsaturated fatty acid biosynthetic process	4.2888	0.0148649
Biological process	GO:0007275	multicellular organism development	1.74195	0.017657
Biological process	GO:0006857	oligopeptide transport	5.48714	0.017657
Biological process	GO:0010215	cellulose microfibril organization	4.0121	0.0214302
Biological process	GO:0031640	killing of cells of other organism	3.23893	0.027958
Biological process	GO:0016131	brassinosteroid metabolic process	5.97957	0.0302419
Biological process	GO:1901348	positive regulation of secondary cell wall biogenesis...	7.77344	0.0310183
Biological process	GO:0030833	regulation of actin filament polymerization	11.6602	0.0313088
Biological process	GO:0018171	peptidyl-cysteine oxidation	11.6602	0.0313088
Biological process	GO:0017157	regulation of exocytosis	11.6602	0.0313088
Biological process	GO:0051650	establishment of vesicle localization	11.6602	0.0313088
Biological process	GO:0009685	gibberellin metabolic process	11.6602	0.0313088
Biological process	GO:0016099	monoterpenoid biosynthetic process	3.65809	0.0313088
Cellular component	GO:0009523	photosystem II	5.95854	0
Cellular component	GO:0005576	extracellular region	1.97919	0
Cellular component	GO:0009522	photosystem I	5.30502	1.02385e-09
Cellular component	GO:0048046	apoplast	2.05699	2.94193e-06
Cellular component	GO:0005618	cell wall	1.71089	5.02655e-05
Cellular component	GO:0009538	photosystem I reaction center	11.5327	7.75529e-05
Cellular component	GO:0010287	plastoglobule	3.07538	0.00130506
Cellular component	GO:0031225	anchored component of membrane	2.06257	0.00233535
Cellular component	GO:0005615	extracellular space	2.44797	0.0218838
Cellular component	GO:0005887	integral component of plasma membrane	1.73516	0.026048
Cellular component	GO:0009535	chloroplast thylakoid membrane	1.5336	0.0280596
Molecular function	GO:0016168	chlorophyll binding	4.21206	1.99329e-10
Molecular function	GO:0031409	pigment binding	9.27697	2.24155e-08
Molecular function	GO:0020037	heme binding	1.97697	2.32805e-07
Molecular function	GO:0004568	chitinase activity	6.97755	4.34301e-06
Molecular function	GO:0008061	chitin binding	5.23316	6.89322e-06
Molecular function	GO:0005506	iron ion binding	1.90618	9.67633e-06
Molecular function	GO:0052716	hydroquinone:oxygen oxidoreductase activity	5.01048	9.67633e-06
Molecular function	GO:0016722	oxidoreductase activity, oxidizing metal ions	4.36097	6.27634e-05
Molecular function	GO:0004497	monooxygenase activity	2.16371	9.56437e-05
Molecular function	GO:0102698	5-epi-aristolochene synthase activity	5.70891	0.00218373
Molecular function	GO:0016705	oxidoreductase activity, acting on paired donors, with...	2.03303	0.00218373
Molecular function	GO:0016717	oxidoreductase activity, acting on paired donors, with...	7.84974	0.00218373
Molecular function	GO:0050552	(4S)-limonene synthase activity	8.72194	0.00468022
Molecular function	GO:0102703	camphene synthase activity	8.72194	0.00468022
Molecular function	GO:0050551	myrcene synthase activity	8.72194	0.00468022
Molecular function	GO:0102701	tricyclene synthase activity	8.72194	0.00468022
Molecular function	GO:0047501	(+)-neomenthol dehydrogenase activity	8.72194	0.00468022
Molecular function	GO:0010333	terpene synthase activity	3.29183	0.00468022
Molecular function	GO:0003700	DNA-binding transcription factor activity	1.3392	0.0104841
Molecular function	GO:0004860	protein kinase inhibitor activity	6.54145	0.0162668
Molecular function	GO:0016866	intramolecular transferase activity	4.95773	0.0239124
Molecular function	GO:0052635	C-20 gibberellin 2-beta-dioxygenase activity	11.7746	0.0257216
Molecular function	GO:0102811	geraniol 10-hydroxylase activity	3.694	0.0271849
Molecular function	GO:0047213	anthocyanidin 3-O-glucosyltransferase activity	6.97755	0.0382404
Molecular function	GO:0016709	oxidoreductase activity, acting on paired donors, with...	2.15718	0.0382404
Molecular function	GO:0004601	peroxidase activity	2.08595	0.0410545
Molecular function	GO:0031418	L-ascorbic acid binding	2.74118	0.0412403

## Sheet: Table S7
Table S7 List of the Antiquewhite4 module genes used in WGCNA
Gene ID	FPKM of samples
	6421_1.1	6421_1.2	6421_1.3	6421_2.1	6421_2.2	6421_2.3	slr1_1.1	slr1_1.2	slr1_1.3	slr1_2.1	slr1_2.2	slr1_2.3
Capana07g001552	1.08724	0.548697	1.32294	3.14241	1.0216	1.16512	0.500638	0.828823	0.662096	0.701763	1.02493	0.614072
Capana07g001551	6.48891	7.15308	5.72765	41.6617	5.77926	3.07119	4.72332	4.70175	6.93897	11.1063	13.3238	5.16128
Capana08g000894	17.3142	12.9936	15.369	32.1992	15.9698	15.5706	14.6691	15.5254	11.6018	13.036	21.8007	15.842
LJ_newGene_4396	0.63895	0.42692	0.793763	2.40728	1.11007	1.47893	0.443029	0.677344	0.447901	1.65046	0.972873	1.19789
Capana01g004232	2.86593	2.93913	1.84416	3.77712	5.68881	3.04785	3.69906	2.27155	1.00326	3.61658	3.31962	3.36027
Capana01g004230	2.65958	3.01045	1.56473	49.3606	3.7319	3.90181	2.39672	2.10898	2.72797	3.59248	9.48483	4.7141
Capana03g000676	19.2357	19.576	17.54	26.1493	18.1977	22.1883	20.764	20.762	19.6511	23.955	21.8516	20.7263
Capana04g000568	91.0347	101.491	80.4012	118.48	96.4389	77.6655	85.3185	75.6287	86.9033	87.8117	117.367	86.5782
Capana08g000277	2.97831	2.96338	3.04824	7.80825	4.54211	4.36713	1.72167	1.83468	1.80417	1.96059	2.67511	2.09677
Capana09g002329	122.694	124.314	100.046	132.641	151.817	134.506	89.5061	96.5054	88.5253	81.2706	105.704	104.235
Capana06g000330	20.4075	19.4399	21.2919	22.6607	29.0831	27.0382	19.4939	18.7975	20.9734	20.707	23.9946	18.7006
Capana06g001069	118.175	107.336	78.9003	178.995	211.098	176.815	48.3403	52.2487	43.1017	70.8457	84.3378	69.4876
LJ_newGene_11663	0.831953	0.626788	0.989353	1.16601	0.992277	0.596012	0.367367	0.232186	0.481827	0.373884	0.172796	0.40812
LJ_newGene_10041	0.274019	0.573328	0.524306	0.796193	0.400101	0.410408	0.603769	0.573534	0.366752	0.817045	0.918702	0.496123
Capana00g004415	5.42633	5.67256	5.67383	4.40465	2.86507	3.331	7.20973	6.20825	5.91111	5.63284	5.58989	5.08072
Capana12g002011	5.26248	5.02733	5.20836	3.78465	4.05747	3.91185	6.34589	6.56475	5.44673	5.06335	5.40939	5.15634
LJ_newGene_7987	3.32031	3.30385	3.60825	3.72249	3.63197	2.80901	3.20118	3.59801	2.81535	2.84751	3.32401	2.81004
Capana04g002787	7.43134	8.93797	6.75841	23.7415	17.708	8.6219	6.67275	7.28611	6.67213	15.7811	14.4843	17.7952
Capana04g002789	0	0	0	0.231938	0	0.053102	0	0.102817	0	0	0.232945	0.097689
Capana01g001600	0.099195	0	0	0.825175	0.046931	0.122231	0	0.009507	0.070662	0.215225	0.642602	0.212488
Capana01g004237	32.2515	25.9911	31.0894	36.002	40.8528	30.9256	30.3214	31.1263	34.0085	34.3234	32.184	32.6403
Capana00g000889	0	0	0	1.68752	0.040717	0.023488	0	0.2182	0	0.056224	0.061506	0.102765
Capana01g001602	0.39905	0.569392	0.572831	0.828423	0.112597	0.167203	0.514371	0.535701	0.503584	0.405737	0.761215	0.343588
Capana00g000886	0.039644	0.126114	0.078566	0.258506	0.203268	0.191272	0	0.090838	0.04061	0.110526	0.022425	0.112859
LJ_newGene_8455	0.660789	0.473465	0.499201	1.62598	0.211502	0.414447	0.680664	0.211584	0.354088	2.07911	3.05802	1.94379
LJ_newGene_5293	2.72194	2.44512	2.83299	3.73823	2.84519	2.57411	2.69135	3.29005	2.83522	2.28128	2.91375	2.10322
Capana07g000683	1.35278	1.76686	1.93671	2.23149	2.47098	1.95935	1.54326	1.19932	0.850053	1.32634	0.858994	1.08742
LJ_newGene_13293	9.59638	9.67146	10.8928	7.11417	5.65886	5.24444	10.8752	10.5475	12.8144	8.46218	9.98654	9.31485
LJ_newGene_13298	0.604379	0.508171	0.417858	1.19857	0.535884	0.276658	0.363883	0.282216	0.290919	0.373044	0.501187	0.47214
Capana03g004357	1.16116	1.19705	1.3532	1.84726	1.60243	0.891417	1.01195	1.46374	1.65373	1.21019	1.07539	1.29125
Capana02g002578	8.91409	9.04885	7.9314	16.9872	9.62953	14.6538	8.32159	10.0014	8.29148	8.71072	11.7919	8.65762
Capana06g000965	24.7895	25.207	27.4769	30.8619	35.9239	36.6673	24.3714	22.6547	22.9297	30.1979	24.5222	28.834
Capana12g000574	0.312672	0.32828	0.103797	3.57031	0.719652	0.278377	0.105615	0.142045	0.212929	1.42474	2.77594	1.56798
Capana12g000577	11.4736	10.726	10.9521	13.7176	15.5883	13.4701	10.1409	10.976	11.3297	10.7038	12.1252	12.0253
Capana12g000572	8.63583	6.84549	7.29346	13.6021	9.3984	7.20743	6.39358	8.49911	8.12474	9.09079	11.8162	8.22564
Capana00g000065	0.927172	0	0.146912	0.831746	0.707099	0.261919	0.090953	0.20845	0.644763	0.273041	0	0.09166
Capana00g004995	0.742599	1.33335	0.518829	0.433857	1.28729	0.695895	0.953671	1.2215	0.803659	0.666208	1.27639	0.945273
Capana00g005111	16.4857	14.3418	14.4922	55.8517	27.1738	33.9595	10.9444	14.0187	14.0168	20.0285	22.2301	18.4977
Capana07g002408	11.9765	15.0296	9.41559	19.5297	15.8533	11.8055	6.40816	6.60158	4.99468	8.84354	8.15639	7.93177
Capana01g002824	27.6795	31.1285	19.1564	63.9654	91.7297	63.0286	7.58792	7.96077	4.8733	20.391	33.0252	24.4635
Capana01g002820	7.27745	4.75352	2.7438	16.8483	22.2856	20.9361	2.19061	1.73516	1.19789	5.57552	8.95764	6.58666
Capana01g002822	0.352003	0.339273	0.130463	1.13786	1.35025	0.626161	0	0.226964	0.276357	0.722869	0.466623	0.452035
Capana06g001669	17.1288	16.4515	17.3612	18.3903	21.5742	19.1275	14.7926	18.4394	16.9987	15.4464	15.4349	16.2681
Capana11g001512	2.57943	2.74049	2.31959	5.66551	4.43855	3.53552	3.2774	2.55417	3.21592	4.66062	3.63457	3.71564
Capana11g001998	15.261	19.5524	17.5922	10.0196	14.9199	14.6127	21.7124	15.6924	20.6742	13.3174	15.6665	15.5992
Capana11g001371	0	0	0	0.062614	0.065088	0	0	0.033774	0	0.0368	0.044659	0.054449
Capana06g002924	1.76968	1.70492	2.16609	1.76344	1.52008	1.19404	2.67351	2.64649	2.52316	2.29714	2.61834	2.30909
Capana06g002921	0.533374	0.376979	0.454236	0.583525	0.41453	0.291005	0.277695	0.364691	0.312632	0.429276	0.281781	0.362988
Capana09g000465	0.717425	0.30379	0.44822	1.5409	2.19379	2.67307	0.381852	0.493529	0.327564	0.327038	0.704884	0.508763
Capana11g000561	0.021356	0.058231	0.022805	2.46343	0	0.12191	0.045907	0	0	0.089995	0.214882	0.027843
Capana11g002050	0.053592	0.050349	0.045906	0.141762	0.087884	0.113397	0.057362	0.051603	0.102135	0.113949	0.049325	0.068184
Capana01g004379	13.927	14.2096	21.8575	32.3939	16.1447	25.5472	9.57382	16.7068	19.3946	17.2625	28.4548	19.6196
Capana01g004374	3.89109	3.40671	4.08465	5.42519	6.36349	3.50481	4.06286	3.77196	4.38977	4.41463	4.69164	5.18351
Capana03g001005	6.27162	2.56147	5.06647	19.5586	3.65823	3.24505	2.294	2.72664	1.61224	4.47812	6.57659	3.62696
Capana03g001006	0.324173	0.493969	0.499635	1.18339	0.878568	0.333153	0.713522	0.460008	0.459226	0.688008	1.67638	0.774462
Capana03g001000	1.23828	1.74389	1.30606	2.66446	3.51039	1.50919	0.72161	0.887932	1.41678	1.18372	1.937	1.51763
Capana03g001001	35.9307	39.7428	34.8472	44.4073	48.6108	50.0476	21.6639	18.4962	26.342	19.9961	24.6308	23.6856
Capana06g000273	149.454	157.404	137.866	144.908	154.294	112.259	119.554	89.1728	92.4259	85.4627	91.6509	101.431
Capana06g000272	186.774	203.427	154.114	192.034	193.354	129.801	152.924	104.848	102.068	111.318	113.737	125.006
LJ_newGene_1331	0.385249	0.914542	0.809317	0.300279	0.924329	0.565907	0.655544	0.623421	0.755152	0.557392	0.454909	0.612536
Capana02g002009	15.3176	13.6054	14.2655	20.0357	19.7898	22.2162	13.7337	11.3686	12.5062	12.6934	16.5382	14.3721
Capana03g000069	11.5868	11.1679	13.6381	30.6943	12.5522	17.0378	7.84278	9.26116	9.3863	8.05234	7.20687	6.03225
LJ_newGene_7272	1.3356	2.57747	1.61907	2.66639	1.55916	2.15244	1.88102	0.921011	1.38163	1.62414	1.76836	1.36155
LJ_newGene_7273	10.4047	8.98501	10.6328	8.86676	10.3392	8.7251	10.8879	12.4598	12.1327	11.5624	10.9253	10.8736
LJ_newGene_7278	0.167283	0.143184	0.123489	6.12605	0.603256	0.54811	0.31155	0.676027	0.475988	0.320415	2.15662	0.377936
Capana00g003774	14.6182	11.4415	10.9921	25.323	16.4345	17.2153	13.1619	12.9851	11.7567	12.0558	17.9152	15.742
Capana02g002911	4.26914	3.58718	2.45908	19.8564	3.02819	1.19215	2.526	1.17037	1.36567	2.01745	4.22283	3.64264
Capana02g002912	0.068558	0	0	0.088475	0	0	0	0	0	0.0691	0.029467	0
Capana12g000773	0.108188	0.373926	0.057958	21.5657	1.5379	7.18927	0.523075	0.319516	0.481837	8.41585	50.2512	2.17968
Capana12g000777	2.72806	3.22926	2.50901	6.2372	2.83428	3.17889	2.80017	2.17084	1.47858	3.46711	6.09178	3.84663
Capana12g002731	32.1097	31.6219	29.3626	46.8593	35.4848	43.6162	33.2162	30.6234	33.2181	29.2282	31.0274	30.8401
Capana03g004521	66.8663	34.5287	48.7625	82.9503	33.8388	33.9342	32.278	27.5424	25.9388	34.5164	41.7442	37.3761
Capana10g001864	0.122548	0.074978	0.081533	0.805699	0.172983	0.339573	0.354166	0.110509	0.209644	0.406504	0.806149	0.35502
Capana10g001860	0	0	0	0.402918	0	0	0	0	0	0	0	0
Capana00g002918	1.57252	1.59195	1.0705	3.57404	2.9938	3.30222	0.556478	1.01617	0.658206	0.382923	0.137724	0.154318
Capana00g002913	2.41928	2.76735	2.58438	5.44948	2.80534	4.19957	2.6546	3.02497	2.39986	3.9129	4.73893	3.59211
Capana12g002192	0.216898	0.303184	0.278134	0.583979	0.239609	0.391724	0.214461	0.105345	0.495257	0.342007	0.155224	0.396337
Capana00g000455	80.2019	81.9453	75.0523	100.546	79.2901	69.141	73.6688	73.3491	67.2251	59.9182	63.7302	56.4722
Capana00g000458	0.239257	0.223581	0.231345	0.741631	0.160547	0.393505	0.093419	0.25465	0.138341	0.232249	0.608633	0.142324
Capana03g002038	0.538836	0.80971	0.369957	26.5384	4.23944	5.78868	2.98014	2.79089	2.30805	3.54425	22.8016	4.9075
Capana07g002091	0	0.055795	0	0.557106	0	0	0	0.045089	0.049531	0	0.122011	0.051658
Capana00g001328	0	0	0	2.91716	0	1.84503	0	0	0	0.341003	0.338017	0
Capana01g003259	259.465	261.522	265.399	212.125	281.031	308.649	278.554	263.843	289.508	247.872	325.402	261.38
Capana05g000138	82.8045	87.3262	83.317	108.223	110.394	108.459	81.9267	94.0401	87.9093	110.109	96.2096	105.126
Capana05g000134	4.81536	7.38232	3.63174	4.97484	6.4762	3.85591	2.23542	1.81514	1.18709	1.75305	1.19262	1.78201
Capana05g000132	11.7531	11.0076	10.2271	13.206	12.4266	12.0384	10.4377	10.9035	8.54185	9.37346	8.44596	10.9272
Capana00g002149	2.67166	3.37833	2.41115	3.28167	3.29045	1.9349	2.51319	2.88278	3.10205	2.17255	2.95766	2.87301
Capana04g000291	0.330603	0.184461	0.193631	1.35532	0.715865	0.883706	0.081739	0.274039	0.405801	0.786584	0.140069	0.435601
Capana04g000298	14.7908	15.4956	13.2974	19.9346	22.4983	17.7539	9.41536	9.86874	8.93463	11.0606	12.457	10.2661
Capana08g000142	0	0	0	0.245723	0	0	0	0.035892	0	0	0.289103	0.195082
Capana06g001256	10.7349	10.7722	10.8239	9.64998	6.4639	6.27347	12.0379	10.4312	11.3718	10.2129	9.65862	10.2502
Capana02g003221	13.2627	10.5963	12.8223	15.4651	12.1067	10.1707	9.50019	11.1675	9.75366	9.64645	12.0325	8.86456
Capana07g001491	29.3002	31.2429	28.252	43.6378	32.3655	33.6425	29.3475	34.6873	33.936	30.771	34.9651	33.9764
Capana08g001366	50.1973	49.3743	52.1808	62.7107	52.2542	48.2368	48.0024	55.5198	60.2205	47.2043	47.3961	49.039
Capana07g000727	0.061065	0.141382	0.210146	0.305047	0.078373	0.101951	0.197992	0.128384	0.068152	0.154154	0.132427	0.126624
LJ_newGene_11084	18.0213	19.4455	18.8332	12.8466	12.2052	18.0907	20.8848	15.4187	15.4894	17.3653	15.8693	14.6425
Capana08g000963	189.033	180.583	179.245	271.629	162.715	159.987	169.996	193.048	173.298	171.068	197.533	171.625
Capana02g001485	2.69216	2.07153	2.77153	5.14363	2.30055	2.8097	2.71041	2.43438	3.70328	4.60991	2.73099	1.12567
Capana02g001150	75.3992	66.375	62.8879	95.7967	99.6025	101.935	57.2892	51.0376	46.6464	67.6	74.4575	71.8234
Capana06g000759	0.159955	0.305502	0	0.843128	0.966432	0.615218	0.529319	0	0.50692	0	0.189659	0.098266
Capana12g001964	0.546587	0.848931	0.669751	0.342575	0.514784	0.674922	0.902051	0.773499	0.606785	0.585176	0.73551	0.561971
Capana03g001906	20.0923	17.4104	17.2216	20.9137	22.4	19.6973	18.2046	19.7974	19.5932	18.8464	19.6448	20.4542
Capana09g002294	1.05921	1.65241	1.13576	2.77874	1.24219	0.374829	1.32502	0.819412	0.888609	1.54736	2.25043	1.36934
Capana10g001235	41.8654	39.5549	41.4527	50.0417	48.8749	45.6066	42.56	43.7119	37.4724	35.2266	36.1462	36.54
LJ_newGene_12047	0.93685	1.06928	1.06469	0.731795	0.846649	0.808363	1.25971	1.07499	1.07796	0.937745	1.01848	0.914021
Capana00g002300	30.6039	29.5488	30.5579	33.5907	34.4313	30.3092	28.8441	34.8601	34.387	27.8441	27.0643	32.4112
Capana00g002305	0.414299	0.170027	0.268156	0.670209	0.258682	0.455279	0.226282	0.13827	0.372998	0.267444	0.459665	0.15948
Capana00g002304	0.206879	0.27285	0.191952	0.279428	0.132683	0.07809	0.040758	0.017704	0.104461	0	0.120906	0.041672
Capana04g000050	170.445	156.021	172.519	225.36	208.692	193.601	168.921	140.95	162.42	186.444	178.665	177.43
Capana04g000945	544.387	564.968	577.097	738.143	807.594	844.332	537.043	613.626	601.367	591.805	570.244	582.077
Capana05g002301	0.070259	0	0	0.031325	0.02725	0.006641	0.034159	0.036688	0.00921	0	0.051614	0
Capana04g001096	3.02366	2.50807	2.90258	3.69049	3.34274	2.72574	2.9012	3.59692	3.45237	2.3016	2.68018	2.93123
Capana00g003859	4.87906	3.47057	4.04687	20.9324	6.57668	11.6058	4.24905	4.35858	4.56411	6.61718	13.5121	7.13407
Capana00g003857	8.19417	8.43306	8.93019	12.047	10.8888	8.3403	9.33498	8.19093	8.74442	10.2813	9.63969	12.6345
Capana04g002543	0.168412	0	0.199086	1.08453	1.42667	1.37323	0.055216	0.082449	0	0.371179	0.139068	0.358635
LJ_newGene_5509	0.092764	0.177241	0.054484	0.9745	1.18297	0.181617	0.170221	0.682585	0.273343	0.388047	0.067398	0.407638
Capana11g000311	0.28131	0.433782	0.206691	0.689977	0.472065	0.536749	0.441904	0.303933	0.25846	0.466921	0.3075	0.442668
Capana01g004101	14.9671	15.5246	15.4576	22.0691	14.1868	11.3423	16.2306	15.0564	16.0262	26.8506	27.8818	20.3145
Capana01g003776	11.1416	9.73391	10.4116	15.2974	8.13828	9.9184	9.98615	9.01208	6.94605	9.8078	15.3204	9.85025
Capana01g001687	4.82036	3.82181	5.57164	22.5746	11.1584	15.6258	6.14896	5.40782	6.36456	11.5268	6.25899	8.35919
Capana06g001352	0.614603	0.158154	0.26891	5.59722	0.805744	0.98828	0.777135	0.465857	0.648322	1.12364	0.286663	0.837675
Capana01g004489	8.391	6.45558	5.53628	11.4303	17.6199	11.4665	2.95319	3.53249	2.19072	4.94245	7.14699	7.55211
Capana01g004480	30.3765	14.4319	21.0563	50.0889	11.5016	8.9849	10.0584	6.11938	6.90327	12.2243	16.0616	11.0768
Capana01g004483	0.167804	0.126466	0.129941	0.385978	0.389102	0.1282	0.214805	0.078596	0.084898	0.132476	0.114836	0.178085
Capana06g000911	0	0	0	0.116415	0.040672	0.044866	0	0	0	0.030609	0	0.055892
Capana08g002623	12.1819	11.8422	12.7376	12.9722	13.2279	11.6344	12.2482	12.4151	12.5039	11.999	12.4307	12.1896
Capana02g001831	0.175065	0	0	0.299323	0.211897	0.245798	0.0606	0.190146	0	0	0	0.146528
LJ_newGene_11329	2.69078	2.34259	2.66884	3.90208	3.75683	2.822	2.57805	2.30204	2.26919	3.49543	3.12934	3.63539
Capana12g000079	6.64407	5.5037	5.51793	11.2657	9.22264	6.1159	5.80662	5.78938	5.78615	8.94267	8.97746	12.5698
LJ_newGene_12661	0.805155	0.775897	0.783082	1.20458	0.853428	0.460855	0.447913	0.717344	0.245004	0.490892	0.632664	0.584353
Capana02g002715	7.93291	9.04784	7.75301	13.4219	11.9987	7.47792	6.72057	6.28564	6.51543	11.7492	10.6494	11.9549
Capana04g002709	0.074156	0	0	0.171781	0	0	0	0	0	0.115864	0	0
Capana04g002708	0.023804	0.045335	0.053555	0.26169	0.120484	0.068771	0.076071	0.064959	0.070477	0.128321	0.12753	0.118299
Capana04g002703	0.056452	0	0.069438	0.135377	0.063711	0.039023	0.030964	0.034279	0.075143	0.058182	0.047291	0.046598
Capana12g000062	4.64766	5.32101	5.79246	10.1244	8.50286	8.08542	5.80635	4.35673	4.60565	6.0838	4.92547	4.79449
Capana01g001442	18.5841	21.7721	19.3407	10.1703	11.2216	17.7387	19.5187	17.9622	15.7185	13.098	12.3064	8.89992
Capana03g004230	4.44653	4.80239	3.8905	6.61139	5.9563	3.83333	2.25879	1.89712	1.97586	3.39057	2.26843	1.45392
Capana03g004231	5.40616	7.55281	4.91954	12.0437	9.01551	6.2972	3.50959	2.92002	2.98667	3.35169	4.37098	2.05531
Capana00g002516	0.165119	0.112149	0.722286	0.174643	0.248375	0.382245	0.936731	0.80322	0.667622	1.16574	0.975843	0.771916
Capana12g002680	15.1249	7.59915	11.1586	31.9165	8.6391	11.1096	8.9847	6.60054	6.53805	12.3442	25.9499	12.9266
Capana01g000311	6.45499	4.00673	5.92719	7.89887	6.52456	8.3228	3.24813	3.34762	3.22467	2.88442	3.757	2.49415
Capana01g000315	0.051831	0.071498	0	0.133826	0	0	0	0.043057	0	0	0.078309	0
Capana12g002356	1.11823	1.22922	1.13441	12.2565	1.7124	2.07349	2.61807	2.13898	1.92472	2.22506	9.58198	2.71112
Capana07g002482	2.21934	2.86349	1.3949	0.717423	4.53861	1.82765	0.293807	0.396913	0.074161	0.444676	0.858756	0.121661
Capana10g002177	81.8832	81.1408	82.4026	64.7084	61.7477	65.3222	89.4598	73.1702	77.7866	94.005	87.4646	81.1897
Capana00g001730	11.8655	10.1868	10.2891	44.8917	37.3976	16.6387	9.88624	11.3108	8.63287	29.4508	24.2705	33.0256
Capana05g002404	100.438	92.9756	93.8435	141.022	85.005	85.4326	83.5483	84.8317	89.8901	100.495	131.935	92.2653
Capana04g001111	0.148973	0.261855	0.108722	0.5257	0.318378	0.463561	0.306398	0.273246	0.259868	0.201513	0.172185	0.273668
Capana05g001647	0.353802	0.273753	0.396412	0.579154	0.416593	0.326086	0.268188	0.515097	0.184529	0.413912	0.24927	0.061543
Capana01g001944	0.447591	0.312677	0.397776	6.95268	1.01583	0.923943	0.620231	0.947097	0.458216	0.707107	9.01024	1.50358
Capana01g001943	0.125759	0.292432	0.578588	5.67783	0.68723	0.498339	1.20514	0.675998	0.540659	0.912571	5.63575	1.06428
Capana01g001941	1.29393	1.63462	0.935386	2.54037	1.80765	1.32827	1.48516	1.68795	1.33918	2.24072	1.54092	2.45263
Capana12g000693	2.32504	5.13605	2.57174	5.06553	5.93319	3.79137	2.00382	2.8713	3.61099	3.09848	3.2551	2.99062
Capana05g000994	3.23432	3.24639	3.54241	4.39943	3.59087	3.58733	3.56141	3.49471	3.212	3.39215	3.78359	3.97162
Capana01g002204	1.06032	0.119335	0.68639	2.33358	0.281167	0.235232	0.376317	0.134842	0.094144	0.17886	0.503924	0.205067
Capana07g002306	7.96157	7.03934	7.66764	18.4234	3.11677	5.43139	8.44073	8.07733	9.80718	7.40058	6.16142	3.52912
LJ_newGene_10713	1.23161	0.714025	1.17081	2.69541	0.923389	0.844357	1.35309	1.21831	2.07313	1.202	1.09974	1.16974
Capana06g001967	1.81274	1.76585	1.72327	5.47477	3.23295	3.52127	2.16807	2.18593	2.31108	3.14847	6.69573	3.44003
LJ_newGene_14320	0.051787	0.068251	0.034656	0.454154	0	0.027803	0.066052	0.030708	0.068573	0.103455	0.036685	0.070955
Capana07g001761	22.6068	20.6902	22.1764	32.423	27.904	25.4362	21.72	25.6532	23.0451	24.247	22.6413	20.6976
Capana07g001769	13.3475	12.8988	11.2396	12.6966	12.396	4.65817	7.19054	5.04134	6.10633	6.84608	5.39483	5.82887
Capana07g001768	12.4543	14.4157	11.7044	10.8103	8.77394	9.64496	13.5448	13.5319	12.4862	12.9611	12.8072	12.2435
Capana01g003633	87.9112	82.8793	77.3264	104.325	133.165	103.224	76.6751	101.628	86.4538	85.7485	91.7388	107.212
Capana11g001656	0.383329	0.487798	0.422569	0.845103	0.470874	0.505774	0.56362	0.720682	0.592488	0.860406	1.03506	0.681701
Capana07g001698	5.51498	5.67206	5.64155	11.609	2.23272	3.71703	6.52634	5.16496	6.34668	5.70865	7.27188	4.08506
Capana06g001141	1.71005	1.03566	1.56843	10.5301	7.64418	5.04006	1.92971	1.88868	1.12021	6.07205	3.45004	6.99199
Capana07g002496	50.2005	49.047	47.7929	74.6323	76.0654	75.8905	37.1985	52.79	55.1358	48.8117	57.6552	48.3459
Capana03g000358	72.4617	74.6005	74.3468	71.2581	42.7995	52.383	71.8578	80.9834	74.6617	73.4374	66.1334	71.0213
Capana03g000357	133.768	126.49	112.449	150.011	156.881	148.434	115.595	95.8991	89.5749	83.998	102.676	104.781
Capana00g003938	19.5281	18.0725	20.9288	19.5671	20.1901	22.3304	21.7767	22.9384	20.7238	21.8938	20.616	23.5447
LJ_newGene_1015	0.558671	0.3956	0.32725	0.970651	0.486133	0.484313	0.732016	0.76662	0.528337	0.425174	0.471988	0.657807
Capana02g003647	15.5516	14.4621	15.505	11.5367	13.0889	12.7583	17.1101	14.9368	14.079	10.311	14.3108	11.2834
Capana12g002110	5.07097	5.01161	5.46081	4.49869	4.82964	4.9046	5.59049	5.4683	5.29303	5.2996	5.604	5.58219
Capana02g001649	20.779	14.0941	17.2694	29.9736	13.6791	17.5955	13.4559	13.3654	12.3933	15.1514	17.5321	12.4764
Capana02g001646	27.4065	27.5607	27.6858	23.8663	22.5247	22.7986	29.6582	28.6004	25.8212	26.4803	29.0953	28.3259
Capana02g001640	3.18817	2.7412	2.12821	6.795	2.6175	1.75517	1.78618	1.00586	0.821822	2.84395	2.57762	1.75319
LJ_newGene_14172	0.080679	0	0	0.897446	0	0.315441	0.0832	0.420322	0.399915	0.455207	0.632877	0.126248
Capana08g002810	8.13985	6.86091	5.71276	12.3254	15.6104	10.3703	5.02647	4.73004	3.26515	6.07087	9.82038	7.04237
Capana12g001674	70.4508	73.1444	72.9581	62.8653	44.8465	56.2091	74.9552	78.3958	73.5743	68.179	60.1345	69.1881
Capana03g003920	0.83296	0.514586	0.557246	0.798721	0.569094	0.480131	0.556261	0.531261	0.447845	0.879535	1.37658	0.976714
Capana02g002529	5.34305	4.78284	3.9036	9.11321	9.33141	6.62232	3.46557	3.33528	5.16841	7.52362	6.70301	7.92594
Capana02g002528	9.02433	7.23988	9.07289	10.0971	8.81621	8.81181	8.04972	7.60803	7.92911	10.5373	12.2386	9.97818
Capana02g002525	7.04434	5.73804	7.05158	10.346	8.68998	5.7791	3.20748	3.18728	4.07075	5.03888	3.92445	3.61334
Capana02g002523	36.4276	35.0677	37.0241	44.7751	44.6173	50.3833	35.7368	39.762	28.536	41.4375	40.9445	40.3207
Capana12g000184	36.9381	33.3087	38.965	29.6495	31.8602	36.6209	37.3325	38.1231	40.1239	28.825	30.0082	29.8631
Capana12g000189	2.6409	2.29658	1.95025	4.71544	5.33165	3.61112	1.77254	1.83603	2.1329	4.06856	3.19693	2.59854
LJ_newGene_9042	9.10381	9.2902	9.12271	9.5709	10.5741	11.2555	7.64271	7.51224	6.81988	7.8712	8.27887	7.95822
Capana00g002498	23.9517	24.052	23.2178	22.6064	25.2885	22.283	20.9555	19.7074	18.5313	20.8417	22.1591	22.9403
Capana00g002490	37.4999	35.9797	33.9615	40.9179	42.4271	38.305	34.3541	30.9883	31.0158	28.6019	34.4598	29.7016
Capana01g002698	3.9994	3.15494	2.64315	2.57616	3.87721	0.543306	0.349143	0.696295	0.260542	0.3629	0.394953	0.606128
Capana01g002699	0	0	0	0.092877	0	0.070183	0	0	0	0	0	0
Capana01g001768	3.71836	3.5091	3.63319	5.23689	4.2578	4.30128	3.04757	3.64784	4.0395	3.69164	3.79034	4.26678
Capana12g000231	65.3449	49.392	52.622	73.5501	89.631	91.0721	54.4182	51.356	39.4893	65.8736	72.2812	64.1386
Capana03g000473	1.77907	0	0.09976	4.38265	0.125036	0.25043	0.200321	0.162742	0.120705	0.428279	5.11637	0.73416
Capana00g004765	123.008	124.166	113.369	123.563	137.474	110.055	105.239	99.2335	114.458	101.929	125.798	118.318
Capana00g004764	5.90693	7.20435	5.073	9.52938	7.95342	5.93826	5.06225	4.91569	4.77162	7.20844	7.75487	7.75025
Capana01g002906	0.24518	0.561939	0.035393	11.9706	0.101898	0.419324	0.222647	0	0.251799	0.785105	2.51637	0.416817
Capana01g002905	0.566208	0.341357	0.600783	10.4158	0.40052	0.456822	0.505312	0.324985	0.412586	0.666485	2.57917	0.524396
Capana05g001437	2.56149	2.67111	2.63088	3.02533	2.4856	2.16741	2.71581	3.0321	2.19387	2.3216	2.81391	2.92476
Capana05g001434	10.8858	10.1175	11.3099	9.38697	10.7136	11.5056	11.6879	11.2318	11.209	12.0966	10.4613	12.4398
Capana01g003696	0.030541	0	0	0.169101	0	0.045506	0.019529	0	0.018175	0	0.02334	0.057102
Capana07g000231	0.13428	0.111765	0	0.342983	0.226415	0.085871	0.386553	0.170704	0.048187	0.398449	0.111402	0.085288
Capana07g000238	24.5826	30.014	24.4628	34.1963	45.4406	29.0116	17.664	22.4145	23.8939	27.7155	28.8508	30.6539
Capana02g001408	20.867	16.9394	17.1557	105.349	10.2215	6.69044	15.9913	17.3067	21.6393	18.5713	21.0193	16.5884
Capana05g001589	64.1956	57.3143	58.5776	97.4389	72.7833	75.5208	75.889	67.4792	72.5392	73.736	127.429	83.5449
Capana05g000757	0	0	0.052049	0.287905	0.196233	0	0	0.086995	0	0.171938	0.424326	0.221915
Capana11g000483	4.66305	4.41303	4.62149	6.27639	4.58374	4.73089	4.3621	4.22272	5.15009	3.78429	3.53127	3.95756
Capana11g000739	0.465091	1.19222	1.02755	5.47301	0.158848	0.514868	1.71728	0.894866	0.919993	1.79259	2.42888	0.710732
Capana03g002236	0	0	0.033272	0.037141	0	0	0.003312	0	0	0	0.062014	0
Capana03g001764	10.17	7.16425	9.21956	13.591	7.19669	7.70714	7.03588	6.64088	6.51535	7.12107	7.04957	6.92542
Capana03g001766	25.8971	26.2776	23.8124	26.9162	28.2981	25.7218	23.4474	23.9002	24.2743	23.0905	23.7909	26.0207
Capana09g002216	9.32674	9.25146	8.53272	14.6433	14.4708	13.4213	7.63098	9.69593	9.71329	9.80472	11.7144	10.7443
Capana09g002217	5.57698	7.02585	6.85782	5.06889	8.58927	6.61702	7.04566	8.05139	7.39255	6.34403	5.65733	6.86281
Capana09g002213	15.8479	12.967	15.0587	18.8932	10.4452	9.20653	14.4992	14.4046	12.535	12.4434	18.9798	13.2718
Capana02g002321	4.09592	2.94217	3.27471	9.38367	6.93685	6.66138	4.45368	5.34821	5.62241	10.5748	6.24266	7.56041
Capana02g002320	11.5716	12.2495	11.509	13.549	13.3605	11.3972	11.2312	10.9789	9.31982	11.1496	12.9434	11.1575
Capana10g000100	5.48491	7.16708	6.2888	58.556	16.0001	17.8858	13.8942	11.3074	9.46542	20.2927	89.4835	26.6716
Capana08g002236	8.94732	9.21675	6.91269	40.3785	11.279	9.46205	5.38311	2.83286	6.38043	12.6953	19.6875	10.0434
Capana08g002235	1.1969	2.35747	0.879951	35.1744	3.46575	4.63073	0.562278	0.389154	1.14238	7.09662	14.667	2.90521
Capana08g002238	0.141584	0.120357	0.104883	0.246674	0.266172	0.095429	0	0.034324	0.082831	0	0.252928	0.091532
LJ_newGene_2031	0.29363	0.306623	0.291299	4.42655	1.64218	2.84167	0.415837	1.14567	1.24613	1.65082	0.641555	1.2994
Capana00g003036	0.031472	0.034257	0	0	0.010076	0.01228	0.027097	0.022499	0.032019	0.030611	0.023034	0.034686
Capana02g002811	4.59826	2.33864	3.67381	5.84232	2.08554	2.59772	2.19254	3.27446	1.40472	3.25469	6.01354	3.63521
Capana02g002810	5.76258	3.44477	5.00456	10.7837	6.23967	6.29718	3.26186	4.81093	2.98324	5.44822	11.1566	6.80657
Capana03g004643	23.2899	14.4625	17.1618	96.2638	65.2011	51.7134	20.0599	21.6613	17.1702	59.5333	37.9044	61.7597
Capana00g004561	1.35573	0.500207	0.879909	2.85678	1.63141	1.81245	0.95754	0.975713	0.718309	1.99209	1.35398	0.860741
Capana00g000719	0.10277	0	0	0.131417	0.152428	0.058343	0.02238	0.069587	0.030158	0	0.036935	0.033143
Capana08g002626	45.2416	44.2283	36.0569	40.6367	41.7499	28.7629	27.3558	26.071	22.5087	22.0695	27.3489	23.807
LJ_newGene_13629	8.32994	10.1325	8.57725	18.9402	11.3472	11.7275	9.94268	12.739	13.7193	13.3414	23.0828	10.4057
LJ_newGene_13626	1.15561	0.879421	1.03288	0.143074	0.540861	0.355825	1.20493	0.761585	0.910334	0.603985	1.01191	0.651602
LJ_newGene_13622	4.75886	5.17258	4.82588	7.11038	6.04943	4.94695	5.1839	5.19793	5.2253	6.84152	6.07014	7.18674
Capana03g002179	26.4685	24.9639	25.8796	43.2496	34.2113	35.6792	24.8526	36.9897	32.7767	18.1552	21.6646	21.1101
Capana05g001147	13.7332	14.4199	10.5748	20.0612	20.6609	13.7279	7.38564	4.71476	4.24724	9.53098	16.0342	9.51556
Capana10g002248	9.16588	1.37665	6.45438	18.0323	3.81351	4.64331	3.19768	2.5342	3.61772	1.50437	6.03516	2.92257
Capana10g002242	11.2536	12.5952	11.2518	20.5944	17.036	13.9723	9.92957	12.3119	13.5761	20.225	16.4569	18.4983
LJ_newGene_7871	17.5178	16.4215	17.8533	10.1698	8.22398	13.4239	15.9641	9.46326	13.5741	18.7007	18.2889	14.7568
LJ_newGene_12578	0.57325	0.465561	0.510096	1.20108	0.794609	0.657305	0.845269	0.518546	0.42941	0.540624	0.165042	0.397897
LJ_newGene_5587	1.71387	1.82109	1.94404	0.917597	1.33599	1.36297	1.73405	1.66091	1.54401	1.90529	1.04128	1.14299
LJ_newGene_5582	4.83428	4.76638	5.18304	28.9988	5.74228	6.69592	16.4007	7.95126	12.6722	5.8593	21.7838	8.59317
Capana04g002096	100.845	99.2638	105.249	89.1651	104.299	98.2424	103.772	102.571	96.704	101.3	99.6784	97.7479
Capana09g001569	162.593	117.496	94.668	126.247	199.466	136.191	84.5624	67.1027	60.5642	50.2536	94.2041	57.496
Capana01g003444	3.14537	2.02154	3.38926	4.99145	3.07122	1.79482	2.34618	2.1321	2.40396	2.74819	2.58678	2.5312
Capana04g000432	45.6498	35.9169	37.4808	115.68	71.4255	77.5022	27.2708	32.1552	38.3129	76.3281	75.5618	68.3753
Capana01g000403	53.3769	37.5888	46.3687	78.1849	34.7059	29.0659	35.5919	18.2542	24.4419	34.8992	34.8191	29.2833
Capana01g000405	30.7283	24.0524	29.9062	83.8335	24.7264	23.1114	23.4334	18.5173	20.2075	25.1353	29.9949	23.6629
Capana01g000404	5.88961	5.87239	6.9305	39.5982	13.2403	17.6656	6.69258	6.49041	6.02988	9.39648	20.1636	9.95124
Capana00g003375	0.760419	0.575803	0.644075	1.11492	1.17854	0.931794	0.89167	0.821836	0.793339	1.13661	1.67048	1.23771
Capana00g003377	16.1382	18.7662	17.3934	20.051	18.7145	19.1547	16.4469	17.883	19.575	19.863	16.6693	17.9444
Capana08g001588	24.2169	24.8852	28.088	72.388	45.6606	51.8297	28.7346	29.1203	29.982	68.8802	49.9797	59.422
Capana08g001589	6.12956	3.97278	4.7936	10.1012	4.40173	3.58727	9.43975	5.94558	4.78602	3.88133	14.5849	6.39272
Capana08g001582	3.60572	2.65906	1.99956	17.8244	3.06955	4.12169	3.9084	4.19087	4.18499	11.2797	31.9827	8.27317
Capana08g001584	7.84817	8.20392	6.65818	23.6711	18.3935	8.55416	4.83432	5.31784	5.36374	11.4513	12.5766	8.22428
Capana08g001587	0.200973	0.168047	0	1.23782	0.167641	0.122332	0.174799	0.082915	0.042201	0.199215	0.496518	0.257718
Capana07g000862	0.844334	0.750487	0.694485	0	0.717785	0.947352	0.865044	0.64774	0.687865	1.02494	0.771957	1.00461
Capana06g000625	1.39818	1.2657	1.12237	1.67093	1.96457	1.24838	1.11824	1.36627	1.18434	0.578022	0.950101	0.977786
Capana08g000068	168.192	178.994	154.664	186.238	246.867	189.962	130.39	148.321	146.357	175.171	158.102	181.938
Capana05g000620	8.48461	9.25764	7.51009	11.1291	7.06139	4.70449	5.52328	6.15628	7.36961	7.55303	4.13572	8.37822
Capana06g000997	0.111814	0.220799	0.156604	0	0.085991	0	0.21784	0.214694	0.166514	0.089088	0.146947	0.109033
Capana02g003309	4.4655	4.41069	5.67332	3.38549	3.63968	4.55276	5.01863	6.08191	5.38981	3.92939	4.24543	4.08228
Capana08g001004	0.480179	0.298715	0.304032	1.44046	0.333556	0.294955	0.320028	0.421611	0.43989	0.205908	0.262916	0.223286
Capana08g000846	59.7569	59.6825	64.033	45.7681	56.7542	58.918	61.2764	58.6156	59.8978	52.0228	52.5135	52.647
Capana02g001216	0.534553	0.136685	0.086184	10.8078	0.728711	4.53677	0.237683	0.196228	0.303541	3.29046	11.8548	1.65997
Capana03g002377	97.8674	93.4084	88.7723	140.644	117.891	108.888	94.617	96.9643	90.2197	147.129	145.32	126.059
Capana03g001464	0.485494	1.35149	0.918113	0.057918	0.583401	0.787793	0.741652	0.718097	0.60028	0.144882	0.072123	0.178442
Capana03g001463	0.210074	0.256502	0.317236	1.71854	0.441426	0.275194	0.06758	0	0.197437	0.233177	0	0.124671
Capana12g001842	0.025948	0	0	0.260457	0.065542	0.046763	0.038952	0.045	0	0.072137	0.144956	0.082973
Capana07g001870	3.1416	4.09738	3.3622	1.30446	1.8183	0.703085	3.00593	3.17683	1.95039	2.65662	4.56151	3.05926
Capana09g002022	0.350162	0.200951	0.130171	0.812995	0.232772	0.455596	0.162704	0.016709	0.123257	0.287786	0.740268	0.375594
Capana03g001130	29.0922	32.6101	29.1766	41.4635	38.058	29.9669	32.8627	34.0558	27.0847	38.4077	34.1422	34.2291
Capana00g002225	7.77423	6.13507	6.9663	11.2448	8.19026	7.24383	5.85722	5.21504	5.498	8.51267	8.18307	6.37436
Capana03g000269	4.84893	5.82701	4.08917	8.58476	5.15421	4.44963	5.02654	5.45559	4.38603	5.91013	5.01038	5.48892
Capana03g000265	5.13252	4.59187	3.32543	8.96025	4.14994	3.11117	3.59404	3.42904	3.44227	4.73745	3.92862	5.07134
Capana00g002594	0	0	0	0.133553	0.022376	0.07172	0	0	0	0	0	0
Capana12g000604	3.45888	3.98742	3.88026	5.62048	4.38243	3.91849	3.42254	4.18775	4.55435	4.61141	4.24897	4.27447
Capana03g003769	0.662081	0.832318	0.321174	9.83777	0.681918	1.08097	1.19159	0.725768	0.899602	1.25179	10.8027	2.28534
Capana03g003767	37.1537	30.9686	44.6402	13.0494	13.4537	9.04539	52.79	42.3612	69.5307	37.0805	41.1474	39.5313
Capana04g000313	13.0902	12.0038	12.9713	17.3992	16.8083	13.2813	13.0747	12.4617	12.8751	16.9324	14.3728	16.3593
Capana12g002609	0.191282	0.137043	0.05319	0.15814	0.39265	0.276699	0.049335	0.0133	0.032831	0.062665	0.054051	0.097581
LJ_newGene_8301	5.43583	3.95413	5.18409	7.00642	9.00102	7.13276	4.75899	4.81697	4.95381	5.62068	5.83739	4.58065
LJ_newGene_8307	1.01892	1.05928	1.1783	0.784192	1.02827	1.03458	1.82362	1.80795	1.47805	1.37871	1.28913	1.23528
Capana00g000189	0	0.068548	0.103516	0.161011	0.048228	0.079935	0.159528	0.174095	0	0.122435	0	0
Capana04g000864	23.8938	26.1197	28.9158	21.1934	21.9953	26.6044	28.4406	32.5551	31.1149	25.1764	24.3554	26.243
Capana05g002460	3.27894	3.14226	3.07933	4.49608	3.37372	3.0773	3.35875	2.36321	3.12296	4.00968	3.59133	3.17565
Capana00g000269	31.6996	31.7473	32.8235	21.5898	28.7297	28.9617	27.7529	32.9808	27.1577	26.2197	36.6839	32.0991
Capana00g000523	16.654	16.6945	15.2558	18.6896	18.3416	12.0321	13.9487	12.7774	13.9632	15.1798	13.6525	16.0772
Capana05g000564	0.04242	0	0	0.359289	0.069511	0.122731	0.080092	0.11319	0.175773	0.156237	0.402416	0.150927
Capana00g003952	1.37273	1.21808	1.42787	5.25366	3.3052	1.96433	1.22291	1.97016	1.69995	4.46256	7.07549	2.48401
Capana09g001624	0.275583	0.298556	0.156029	0.380658	0.166175	0.155672	0.150287	0.043905	0	0.161764	0.359552	0.055589
Capana10g001107	8.92832	9.23746	9.30252	6.94653	8.57903	9.31016	9.21745	9.7398	7.46533	8.40969	8.22094	8.04425
Capana12g002520	20.8154	20.8299	20.2162	21.3027	26.6202	26.5142	20.0461	19.753	20.9543	20.8444	21.9413	20.7614
Capana01g000610	11.1565	6.05266	11.0711	25.3108	12.2375	12.9515	4.46826	5.56999	5.37994	12.2203	13.5277	12.2
Capana06g000814	0.656162	0.401883	0.397388	3.14888	0.460605	1.08363	0.575598	0.697792	0.580429	0.527249	3.3304	0.363668
LJ_newGene_1952	94.6108	56.9569	94.034	128.998	55.2507	69.8526	57.3811	66.1798	76.4036	68.9218	68.2853	57.4694
Capana11g001944	46.6725	42.3381	47.1694	41.5608	41.046	42.629	49.466	49.2673	57.5725	51.9255	52.3862	51.0388
Capana04g001649	18.901	20.0955	22.4734	15.5307	15.7062	18.4877	21.6778	21.4171	22.019	18.4289	19.3651	19.5691
Capana02g003533	26.1756	26.1451	24.544	29.6512	31.7538	22.9265	23.1401	23.0366	23.814	30.123	26.9998	23.2318
Capana07g001255	18.7189	15.7758	15.871	41.3689	23.9177	27.3948	15.675	15.8505	15.4803	22.1215	29.7828	20.6894
Capana08g001210	0.618674	0.564331	0.741831	0.340444	0.892673	0.559627	0.871703	0.514978	0.503108	0.572367	0.468088	0.73694
Capana08g001212	0.548523	0.659543	0.602404	0.177129	0.379695	0.286029	0.524862	0.572125	0.431558	0.390421	0.409882	0.494836
Capana08g002548	7.28634	7.58197	8.02675	9.54496	7.69954	7.37142	5.64913	6.20808	6.6066	9.32392	8.42878	8.15717
Capana02g001977	0.802704	0.544595	0.766848	1.52718	1.26092	0.685438	0.899499	1.02384	0.825517	1.2201	1.38735	0.841506
Capana02g001974	11.1651	11.6579	10.2189	14.0725	15.0464	10.5957	11.449	10.3734	10.9273	16.5627	13.1752	13.9533
Capana08g002388	18.6325	17.5811	18.8718	20.7923	18.6399	18.0068	18.3519	17.547	16.1406	18.4108	18.3149	17.3985
Capana08g002385	0	0.008306	0	0.173117	0.099025	0	0.065484	0	0	0	0.178029	0.082361
Capana02g001028	8.67962	8.30458	8.04585	10.1562	10.2045	9.44295	8.52029	9.25798	9.01731	7.85986	7.63937	8.68605
Capana12g002887	65.3883	64.3923	62.4845	78.8403	97.9181	71.3008	62.0231	66.7063	70.6257	74.1063	72.9319	75.6718
Capana12g002885	28.1913	28.763	28.8167	35.2721	36.0388	35.4255	22.1597	21.2958	20.9811	21.1997	22.4119	23.581
Capana12g002880	5.87406	5.50227	3.39183	14.5546	10.0545	6.93534	1.73861	0.845176	0.978318	4.44333	4.6322	2.66413
Capana02g002618	7.76183	5.29664	6.39019	19.5809	12.8593	14.0076	6.01506	6.21872	4.43888	11.5661	8.38567	17.9509
Capana02g002612	11.8721	11.0116	9.84185	9.96828	12.9342	6.81671	6.25847	5.06614	4.84506	3.88537	5.33674	5.01216
Capana04g002620	10.8786	10.2446	9.55495	15.8349	12.2863	12.915	10.5349	9.88555	10.6268	15.5683	12.8281	13.9813
LJ_newGene_9775	0.167654	0.219273	0.135985	0.567238	0.74004	0.245528	0.098468	0.027253	0.033499	0.185083	0.309489	0.281429
LJ_newGene_9774	4.49776	4.20241	4.43097	7.20107	5.67794	5.6709	4.3232	5.16349	4.29462	3.74586	3.63082	4.72195
LJ_newGene_1543	0.415839	0.094489	0.444057	0.19959	0.322796	0.716118	0.446949	0.239567	0.454643	0.349728	0.744232	0.462266
Capana10g001347	39.6921	39.1708	37.1958	56.0926	34.2608	41.323	34.1374	36.2584	29.0076	30.3832	28.4465	32.5007
Capana03g004370	30.4616	25.3156	26.4699	16.4695	19.8097	18.95	30.0918	23.1997	24.1283	22.2341	24.9611	21.9016
Capana10g001698	6.78672	8.46847	6.77266	9.81417	10.1325	8.43116	6.52676	7.27362	7.80535	8.32219	7.08524	7.88673
Capana00g000301	19.0126	18.3745	17.5005	26.0488	33.3808	19.1364	24.2008	22.1725	22.3911	19.3169	24.6636	25.1531
Capana04g001856	2.53051	4.25459	2.30787	3.1932	3.32834	2.54104	1.80565	1.61235	1.03491	2.4445	2.00463	2.20534
Capana00g003452	1.93436	1.62742	1.10603	1.88578	2.98369	1.97053	1.35886	1.25888	1.12099	2.07928	2.37178	2.00192
Capana01g000059	16.8097	17.6761	14.2762	20.2967	19.9525	17.2956	15.7704	16.3179	17.4493	18.2283	24.9816	23.2754
Capana01g000054	0.589818	0.185468	0.410057	8.99875	0.277567	0.573016	0.122668	0.108069	0.180017	1.0967	3.62454	0.816122
Capana05g000497	0.479819	0.439316	0.511888	0.63485	0.627255	0.217642	0.356895	0.401223	0.352637	0.459283	0.497282	0.292821
Capana03g003684	5.98174	6.12736	4.90948	8.22113	7.54184	8.32512	5.51793	5.41343	5.95308	5.47953	6.1393	5.79037
Capana12g002413	0	0	0	0.050591	0	0.021274	0	0.019597	0	0	0.05303	0.022728
Capana12g002414	15.3903	16.6676	17.9912	17.5752	13.8742	16.9314	15.636	16.7185	14.5729	14.4051	19.1477	13.7107
Capana05g002235	11.61	13.5297	13.4122	4.27365	7.61282	8.95709	12.2647	13.8249	11.404	9.93988	6.48993	7.77375
Capana06g002883	144.192	149.88	141.919	108.114	128.192	128.905	159.631	144.035	160.462	123.501	159.88	131.506
Capana01g002369	17.1893	13.4287	12.6797	250.746	28.6082	76.4041	14.1737	16.3735	22.8279	49.0028	114.881	22.6942
Capana01g000809	51.9539	54.4959	54.1103	73.8538	83.9823	73.8678	50.5074	51.9634	53.4413	49.1923	54.3972	66.2221
Capana09g001184	118.406	112.85	118.54	145.736	156.342	134.528	121.095	134.193	123.123	104.466	105.147	98.6427
Capana09g000854	0.911927	0.983968	1.05037	0.839719	0.486527	0.67574	1.3313	1.712	1.47023	1.46986	1.32897	1.44365
Capana06g002269	0.240854	0.168756	0.099905	0.454586	0.461734	0.352483	0.051829	0.055156	0.106093	0.151089	0.178982	0.137894
Capana09g000586	17.3425	17.9188	16.0669	25.2586	21.5933	16.4134	13.3643	13.4122	12.2776	16.3902	17.5833	16.2329
Capana11g000404	14.7649	16.373	15.3707	15.9174	12.9767	13.9697	14.0071	14.1739	14.6275	17.3844	12.9453	15.7326
Capana11g000407	0.373303	0.15703	0.556143	12.6226	0.173906	1.22452	0.048726	0.306622	0.297862	1.25338	3.80423	0.082162
Capana11g000402	4.99916	4.85278	4.50205	16.8727	12.5612	6.16261	5.86076	4.60698	3.79618	12.4962	22.6884	13.864
Capana01g003571	29.51	30.9111	32.934	26.237	28.8275	31.5019	34.2936	39.377	36.4667	31.8662	35.8274	35.1112
Capana01g001046	3.66256	4.05582	3.0759	4.3065	4.99506	4.54216	3.14793	3.46635	3.43422	3.78703	3.8312	3.4499
Capana01g004035	0.278921	0.542076	0.27898	0.504029	0.170064	0.279192	0.057888	0.161593	0.153473	0.14453	0.150957	0.093566
Capana09g000321	6.97063	8.88089	6.47261	21.9739	24.0873	14.8104	5.49757	6.03015	4.03464	11.734	14.8113	15.2923
Capana08g000344	30.4738	30.2315	30.1604	35.8425	41.679	30.2782	31.9423	33.3793	32.7108	31.9083	33.0143	32.1549
Capana11g002315	37.3928	35.9187	39.7046	34.2072	31.3901	33.201	40.5616	36.3725	36.0524	43.3102	38.1888	39.3073
Capana11g002310	19.8457	17.9397	15.7979	27.1934	14.6192	16.8063	12.7968	10.9665	15.006	14.4705	15.7754	9.59528
Capana06g000135	8.41026	9.64681	8.99254	19.7595	14.1634	14.7401	7.84745	8.91972	11.8164	17.9395	9.23531	15.5827
Capana06g000136	0	0.058837	0	0.624171	0.602425	0.384396	0.135598	0.254316	0.185902	0.632877	0.152679	0.54904
Capana06g000132	58.9283	57.3667	60.193	65.5992	74.5344	62.6989	59.0296	58.3217	61.0289	70.933	63.1974	67.7487
Capana11g001460	2.68566	2.1194	1.4506	3.29072	3.61867	2.22195	2.08646	0.844544	1.25502	1.61706	3.00553	2.57342
Capana02g003650	19.1773	20.5569	18.3006	12.4632	13.2874	12.8704	29.2294	23.0055	23.3871	21.7305	27.8531	29.5082
Capana08g001435	14.0063	10.4306	10.6375	28.023	9.86982	9.01437	7.86756	8.18842	7.05576	8.35302	10.9972	10.4809
Capana08g001436	0.156452	0.43366	0.170271	1.28782	0.484332	0.790726	0.339537	0.235701	0.626396	0.718762	0.381109	0.45225
Capana06g001770	0.433479	0.68094	0.562847	1.58958	1.46354	1.00027	0.137436	0.093649	0.10336	0.308351	0.293148	0.30035
Capana03g000418	0	0	0	0.202459	0.049914	0.120403	0	0.02923	0.016816	0	0	0.086429
Capana03g000411	18.0401	16.9193	16.5354	28.372	19.6845	16.6975	16.0166	17.5776	19.5169	19.5259	20.8083	17.5251
Capana02g000945	2.80838	0.349039	0.941544	9.19847	0.915946	2.97591	1.259	1.35219	1.56174	2.46252	9.78644	1.20934
Capana02g000947	0.376366	0.229602	0.206842	0.165537	0.165154	0.252115	0.285971	0.423026	0.241774	0.331102	0.290078	0.302107
LJ_newGene_11759	5.07782	5.72226	5.58367	10.1732	7.22255	5.62212	5.19479	4.88863	6.52841	8.31401	4.84652	6.54656
Capana02g002895	4.71266	4.58795	5.42527	9.18523	5.78832	5.3476	5.11822	4.92914	4.90756	5.46592	6.37252	5.01561
Capana02g002897	24.8393	15.9075	20.495	57.5641	31.8161	44.9872	16.5101	14.6572	19.3177	35.9025	50.9665	35.9509
Capana12g001699	34.754	30.3047	30.3796	30.3018	31.8572	29.5707	32.4952	33.6024	32.334	28.8097	35.0328	29.2506
LJ_newGene_13469	0.303979	0.222297	0.569598	3.15734	0.428169	0.565651	0.24852	0.162581	0.10285	0.230955	1.863	0.241237
LJ_newGene_2729	0.860894	0.753413	1.08379	0.240866	0.218442	0.263226	1.16684	1.21788	1.35776	0.778001	0.636557	0.92538
LJ_newGene_14588	3.1093	3.55857	3.31836	1.64928	1.70868	1.53197	4.08358	3.24462	4.03314	3.19307	3.11827	2.6999
LJ_newGene_14585	1.29754	1.17362	1.0816	3.12751	2.34014	1.35583	1.17772	1.05599	0.915809	1.98807	1.12122	1.83928
Capana02g001726	0.025974	0	0	0.090256	0	0	0	0	0	0	0	0.039992
LJ_newGene_14580	2.17162	1.87984	1.36478	9.01335	4.00269	5.57519	1.75845	2.19334	3.45228	4.68675	2.89973	2.74334
Capana03g002678	3.86437	4.64368	4.48022	7.29503	6.34498	4.28282	3.7902	3.94871	2.97676	4.27526	3.88387	3.38411
Capana10g000025	37.9153	36.5523	26.8151	69.4007	87.2474	63.7482	16.2723	15.0369	12.4548	28.0309	33.1843	27.6306
Capana05g001790	1.89777	1.78691	2.10543	1.63173	1.88581	1.82858	2.08209	2.07843	1.98545	2.19451	2.14374	2.47598
Capana04g001540	4.74254	4.04846	4.95166	6.14913	6.36177	6.54558	5.11237	3.54275	4.11977	4.46826	5.06933	3.8445
Capana00g000979	28.6001	25.4128	23.8805	32.8018	32.9244	24.2316	25.0872	23.7809	27.3645	31.0663	29.3887	34.2471
Capana10g001552	31.7937	28.8217	24.6029	43.4324	54.9695	36.5964	18.8225	18.6785	15.6303	24.1503	28.8168	25.4334
LJ_newGene_9257	0.155243	0.374143	0.405332	0.4496	0.290556	0.384893	0.387665	0.145461	0.144397	0.258468	0.293032	0.208027
Capana00g002601	0.752135	1.57905	0.636618	1.4522	0.619477	0.851109	1.22947	1.71978	1.19301	0.885231	1.24215	1.55462
Capana04g000622	0.073806	0.120749	0.125788	0.494341	0.085191	0	0.048866	0.13059	0.343539	0.051921	0	0.142011
Capana01g001536	1.29287	1.53195	1.61783	2.31789	2.29879	1.5515	1.14848	1.29303	1.25694	1.09471	1.06884	1.74194
Capana03g001097	0.079552	0.089987	0	2.51944	1.27273	0.709897	0.03217	0	0	0.107568	0.513561	0.327369
Capana06g003005	0.039299	0.098744	0	0.337874	0.182754	0	0	0.115109	0.109104	0.073472	0.243598	0.126634
Capana06g003004	0	0	0.206242	0.513683	0.086554	0.049097	0.321933	0.265912	0	0.338322	0	0
Capana06g003007	33.1863	19.2731	23.4085	73.2341	11.5546	12.8961	21.8282	19.9209	21.0365	17.324	32.6611	23.5879
Capana06g003001	0.048257	0	0.320106	0.482835	0.261736	0.163374	0.030614	0.324694	0.081391	0.19806	0.612802	0.209737
Capana02g002093	0.67152	0.54127	0.542597	1.0052	0.428594	0.366967	0.523436	0.346828	0.486565	0.556323	0.42806	0.454593
Capana04g001973	14.161	12.6975	12.9627	18.4775	15.942	14.6949	13.9413	12.2068	14.094	13.2725	13.9357	13.2116
Capana00g004603	0.1841	0.192323	0.325422	0.073799	0.17876	0.168543	0.16824	0.253081	0.193464	0.373292	0	0.131686
Capana00g004604	1.25971	1.05697	0.941769	1.83849	1.14236	1.05734	1.35528	1.52906	1.12746	1.04175	1.86627	0.934366
Capana03g003475	9.99704	10.1232	8.57433	9.74144	10.7034	7.6712	7.62674	6.38003	6.27455	6.96363	7.14128	7.34645
Capana03g003473	0.549271	1.02585	0.539868	4.58695	0.722267	1.4504	1.25347	1.12366	1.14935	1.01706	3.34111	0.959488
Capana03g003471	6.33875	7.17113	5.63054	8.83749	7.2677	8.01988	6.06085	6.72689	4.82035	7.02815	5.93033	6.4408
Capana06g001579	16.9022	18.0439	16.1226	31.4554	17.6101	17.6955	11.7262	15.0072	15.3834	14.9593	15.2037	15.8658
Capana07g001024	42.6112	43.8452	41.3961	31.6436	42.3731	39.7752	46.5923	47.7909	41.247	40.6082	44.5292	41.5047
Capana05g001264	44.203	39.099	39.7374	37.886	49.2379	43.1762	37.9261	39.4328	37.2746	35.6692	41.6119	35.1959
Capana08g001080	2.19478	2.49152	1.84275	10.6396	7.00481	7.06358	1.91662	2.44496	1.87316	7.00835	4.72604	5.94007
Capana02g002680	3.99153	2.12413	2.98131	17.0842	14.0632	13.5621	3.86598	5.01484	3.52846	11.0649	7.3627	12.5625
Capana07g000375	58.9656	47.4611	44.4972	105.123	51.76	45.8152	49.6016	52.9324	42.8981	54.6134	46.8673	63.8288
Capana11g001243	0	0	0	0.114041	0.151966	0	0.045868	0.026315	0	0.108076	0.038202	0.092512
Capana02g001526	0	0	0	0.039665	0.002547	0.011027	0	0.048447	0	0	0.03795	0.011651
Capana02g001297	2.16108	2.55417	2.17035	3.19108	2.75331	1.6625	1.86473	1.51978	1.59541	2.50754	2.89238	2.87959
Capana02g001299	64.5546	51.907	56.2263	111.527	41.5705	52.5439	54.2938	52.1596	43.4728	39.6249	60.7317	38.8771
LJ_newGene_14037	2.17915	2.14469	2.24376	4.91717	5.18515	3.6576	2.13317	2.81084	3.23909	4.93099	3.9901	3.64171
LJ_newGene_14031	1.29481	1.00338	0.953351	0.55801	0.583893	0.917141	1.01453	1.02703	1.24152	0.597432	0.725819	0.862976
Capana11g001084	6.58636	6.49831	7.59969	12.1303	11.7465	9.35662	6.45249	7.53801	5.48894	10.5133	10.4234	10.0287
Capana06g000305	43.4263	42.7416	43.8028	69.6223	62.0201	50.6867	43.0014	60.991	63.4042	35.6804	34.7081	49.8295
Capana03g000595	18.2769	8.98103	15.6512	55.3768	14.4322	17.6453	9.45799	10.1382	8.85627	15.1442	24.0588	15.9718
Capana08g002107	1.01523	0.855165	1.41875	21.1418	6.64449	10.7724	0	0	0.04264	0.253038	0	0.189606
Capana08g002469	38.4635	35.6219	36.218	43.0326	43.8603	35.51	38.3522	37.0165	37.8898	41.3577	39.0482	40.6064
Capana05g000308	0.125859	0.36372	0.084125	0.20789	0.076018	0.04678	0.104071	0.105036	0.04032	0.110504	0.058741	0.051043
Capana12g000788	4.10347	3.67529	3.39473	2.10215	2.46842	1.98725	4.66181	4.53483	4.04264	4.35396	3.72683	3.32422
Capana00g004874	13.0161	11.7159	14.6003	11.2908	10.6885	10.1936	16.476	15.275	14.7984	14.2531	18.9394	17.3181
Capana10g001958	0.008334	0	0.064537	0.312422	0.138612	0.028302	0	0.069774	0	0	0.014058	0
Capana02g001887	22.3928	22.6072	15.8733	39.6805	37.0657	20.6229	10.4978	9.27797	10.7462	16.9259	18.0332	15.7634
Capana02g001886	36.3053	35.0882	38.3746	30.2688	31.3218	38.2619	36.3928	36.376	39.2211	34.25	38.9669	38.1647
LJ_newGene_9473	6.83618	7.13643	6.52619	9.23562	9.53843	6.40927	7.52193	6.46425	7.43584	7.90993	8.12557	7.51292
Capana05g001066	0.786097	0.803346	0.640311	1.07712	1.14177	1.03667	0.467426	0.376784	0.473491	0.388186	0.72302	0.391001
Capana10g002362	20.1893	20.0216	20.1371	23.062	23.3449	22.5407	17.1111	20.0001	18.3326	16.6222	18.8287	18.3573
Capana10g002366	0.432127	1.33695	0.275309	3.54533	1.80342	1.89233	1.2861	0.80231	1.67403	2.38332	3.24508	1.88344
Capana00g001258	0	0	0.03996	0.101716	0.044715	0.050403	0	0	0.040912	0	0	0
LJ_newGene_12329	0.313228	0.359956	0.337455	1.20281	0.452006	0.500668	0.215735	0.50443	0.539697	0.52222	0.153546	0.275149
Capana02g002230	0.959792	1.06484	0.809079	5.61517	1.60879	1.59321	1.46635	1.16814	1.1571	2.13015	11.383	2.36371
Capana09g000174	52.5136	46.8063	49.659	72.4649	60.1838	56.0853	62.8082	57.2855	54.7201	56.5107	98.7571	62.2421
Capana10g001186	1.08855	1.1295	1.21326	0.350051	0.746641	0.488005	1.41435	1.32392	1.09856	1.04795	1.49174	1.0596
Capana06g002562	18.1578	6.45955	13.0004	87.4639	15.3674	17.2692	17.5713	12.0637	10.6334	16.9802	68.8633	21.3624
Capana10g000277	0.077879	0.264516	0.225316	1.44064	0.353969	0.348679	0.196367	0.210926	0.457909	0.476409	1.25991	0.466753
Capana01g000562	1.26543	1.66371	1.31641	3.20166	2.01457	1.36675	2.03532	2.23685	1.73197	2.60143	4.07608	2.12522
Capana01g000563	0	0.021828	0	0.055192	0	0.01549	0	0.01473	0	0	0	0.01699
Capana07g000941	15.6034	14.8142	15.8097	16.9724	14.9512	13.4624	15.1016	15.446	13.5811	14.5182	18.3081	14.3317
Capana01g000690	5.18787	3.34956	4.59133	10.0247	2.66078	2.7207	2.78702	1.62055	3.07179	6.73999	7.71593	4.86705
Capana01g000691	6.0687	5.83547	5.75125	10.713	5.28848	6.3119	7.47806	7.29436	6.39178	5.69834	15.3185	6.65562
Capana01g000692	0.068668	0.04681	0.036925	0.130627	0.05489	0.125315	0.090043	0.027883	0.111613	0.124483	0.132662	0
Capana01g000695	22.9485	23.6846	23.1528	29.2323	28.772	25.6558	21.6725	25.3152	25.0337	21.0621	20.9307	23.0639
Capana01g000697	166.969	155.055	161.87	295.7	193.25	204.247	168.411	184.653	178.749	173.635	230.71	183.484
Capana06g000544	10.376	9.69567	9.87303	13.6699	12.5652	10.5031	8.92093	10.6943	8.90052	11.8445	11.8067	10.7562
Capana05g000709	0.113092	0.095666	0.085693	0.371547	0.047338	0	0.030489	0	0.092632	0.218133	0.236753	0.038418
Capana06g000899	7.13463	7.55898	8.16696	6.9107	4.35137	4.66546	6.3949	8.29935	9.27748	7.40614	7.31928	6.08721
Capana09g001345	44.2074	34.9978	43.3517	72.3422	43.1124	44.4043	34.1895	41.413	39.1815	48.5224	49.4892	47.2353
Capana09g001344	33.6367	27.6584	32.5184	49.6898	28.6579	35.326	26.8205	33.8517	27.9322	34.6924	40.7027	33.2683
Capana09g001347	4.84468	3.91975	4.59431	4.89424	3.63508	3.22439	4.72292	3.99406	3.67305	4.47628	5.6663	4.75921
Capana10g001668	321.692	314.917	333.273	268.23	291.17	346.416	341.222	317.446	368.986	324.974	373.821	342.939
Capana02g001313	3.037	3.99775	2.2511	5.45654	4.20429	2.34602	1.72617	4.79139	4.97817	0.657918	2.56008	1.95606
Capana08g001903	38.8149	42.3838	39.594	43.0863	45.9332	32.1338	39.1358	34.54	32.1895	37.0733	35.8312	39.5515
Capana12g001202	11.729	10.7232	12.1123	12.2154	11.8269	11.571	10.3817	11.2938	11.4253	11.1271	11.414	10.3004
Capana02g002034	34.0164	24.879	31.0668	73.6315	33.3399	38.3813	29.9497	23.5531	21.4562	36.9761	37.4496	33.4804
Capana12g001056	4.77272	5.07101	5.38131	2.82482	3.19801	3.59141	4.8766	4.66939	4.53201	4.40628	4.07415	3.87191
Capana03g000969	9.56922	8.51848	8.37001	14.9266	11.976	9.14202	8.11166	9.86717	11.1193	8.69049	7.90744	12.5196
Capana03g000966	60.9639	62.4551	48.4425	81.1514	68.2144	64.2561	36.8679	30.2821	26.9654	40.9614	42.7724	36.6306
Capana03g000380	0.882844	0.853755	0.833687	1.97716	0.742624	0.512962	0.400017	0.657707	0.449917	0.602417	0.510683	1.06753
Capana03g000381	1.60316	5.15572	2.7418	38.9554	6.74429	5.57346	20.1544	3.67381	3.26209	12.0263	77.8579	23.951
Capana12g000726	3.19492	3.83361	3.29799	4.94911	4.80145	4.02775	3.52268	4.16231	3.28586	2.68824	3.91825	3.11114
Capana03g000034	0.694949	0.805554	0.704942	1.35923	0.974389	0.941793	0.649806	0.663513	0.551131	0.784841	0.77334	0.893114
Capana03g000038	4.67013	4.35109	4.87712	8.08243	3.10713	2.98474	4.00488	4.6581	3.65484	3.0549	3.66538	3.30905
Capana10g002502	0.509238	0.698626	0.431752	0.657215	0.625387	0.415167	0.382094	0.491337	0.389981	0.630762	0.533154	0.623834
Capana03g003606	54.2098	48.3043	32.0485	90.8154	77.3751	51.811	21.9623	16.296	15.8871	28.067	45.8873	28.2675
Capana00g001478	28.4217	28.1861	27.9701	20.0678	21.5296	20.5134	31.0132	31.9101	27.832	26.1086	30.1873	25.1877
Capana03g004015	0.090722	0.061843	0.117546	0	0	0	0.10531	0.073946	0.139359	0.121046	0.099867	0.041088
Capana10g001856	295.839	271.271	257.767	531.809	542.539	564.058	223.703	269.823	258.585	283.993	372.36	317.474
Capana12g002490	29.109	26.5363	27.0537	28.959	31.4741	26.4333	25.7672	26.963	25.129	29.3764	35.4947	30.8482
Capana05g002542	0.356543	0.163549	0.389487	0.732542	0.214641	0.256549	0.144587	0.070083	0.302536	0.233394	0.479297	0.181396
Capana05g002543	9.4777	9.48648	8.96978	10.7358	9.96144	8.49354	9.48838	8.12123	6.54776	7.33098	7.90639	7.93627
Capana00g004187	8.45813	8.32828	7.69897	8.5804	10.7604	9.05326	8.98612	9.6232	7.9773	5.82737	6.57705	7.53226
Capana00g004181	34.05	31.4789	34.8452	25.6961	24.2887	34.1515	41.5884	32.9073	37.6628	33.6707	33.3982	31.9874
Capana00g004188	0.062145	0	0	0	0.057783	0	0	0	0	0.049604	0	0
Capana00g000401	2.6453	3.06136	2.74483	1.76236	2.80448	2.85483	3.30555	2.93447	2.97891	3.13024	3.11573	3.04604
Capana04g001479	25.2629	17.4548	22.2429	50.917	27.9042	33.2682	18.3321	19.2058	19.5872	23.3219	31.0854	22.9184
Capana10g002081	0.17775	0.300177	0.881347	5.3398	0.689377	0.732462	0.684858	0.290615	0.556605	1.70154	3.8519	1.56954
Capana10g002080	198.696	193.651	191.283	335.348	278.65	197.002	154.481	161.659	165.735	258.282	210.694	209.479
Capana10g002083	7.679	8.38644	10.1499	116.809	47.7267	62.4058	14.1909	13.4823	14.4192	77.3535	50.6139	38.8967
Capana10g002082	1.99254	0.859392	1.30104	15.6902	2.21374	2.28137	1.10796	0.893508	0.724933	3.70628	5.52125	2.69601
Capana04g001803	0.179609	0.391793	0.153182	3.36759	0.21612	0.492012	0.272067	0.05984	0.078548	0.450977	1.67973	0.331045
Capana01g000880	0.394402	0.093898	0.103385	2.36188	0.238963	0.386973	0.202139	0.471111	0.232618	0.514909	1.76185	0.735439
Capana01g000889	0.096641	0	0.06259	0.260725	0.096073	0.111817	0.052873	0	0.020693	0.122568	0.188935	0.079363
Capana00g000648	0.200621	0.322599	0.27404	1.51862	0.446998	0.723574	0.419382	0.458699	0.325692	0.677496	0.562133	0.212654
Capana01g003285	0.101346	0.027004	0.066626	0.36221	0.157931	0.059494	0.038502	0.08352	0.094385	0.079051	0	0.256543
Capana05g000164	11.6896	12.0821	10.3865	18.649	15.8157	15.8568	10.6186	10.6432	10.9471	14.8722	10.1916	15.9459
Capana04g000241	41.5551	39.4314	40.5002	39.013	43.6872	39.2178	36.1781	30.836	32.9949	36.2255	35.3639	35.3252
Capana06g002414	0.880139	1.24642	1.21095	1.69603	1.47766	1.64689	0.980897	1.01679	1.11704	1.21142	1.09687	1.06868
Capana02g003271	12.4373	12.3301	10.9299	14.5059	9.43545	10.0361	10.6369	10.5074	12.0514	11.8085	12.0165	11.7103
Capana01g001098	33.3364	29.0029	29.3063	83.5098	26.2672	22.5413	29.3013	30.8351	28.7884	26.0841	30.8179	27.7031
Capana07g001445	0	0.060828	0	0.098406	0	0	0	0	0	0	0	0
Capana08g002757	2.35852	3.403	4.00405	6.65851	6.56042	5.87269	2.67466	3.25317	3.87195	3.67371	3.12588	3.08239
Capana07g000713	365.283	304.542	319.387	205.383	211.894	315.659	357.272	230.748	359.734	324.531	267.553	247.161
Capana02g001100	7.10495	6.47538	6.57765	16.5709	7.26143	8.25242	6.24766	7.22142	8.29251	5.41513	8.70399	6.1581
Capana08g002446	1.41877	1.2332	0.969355	1.4809	1.9076	1.24893	0.076483	0.066181	0.039161	0	0.252865	0.104221
Capana03g001953	0.213012	0.26057	0.308854	0	0	0.090618	0	0.093478	0.185029	0.25301	0	0.178622
Capana03g003883	8.95939	7.87252	8.60453	13.3206	10.0137	10.1313	9.24532	10.7607	10.1999	10.6709	12.5856	11.3365
LJ_newGene_5634	84.7749	84.0106	78.137	134.005	92.2492	95.8954	72.0197	91.4274	100.585	109.3	111.213	111.577
LJ_newGene_9129	1.84536	2.45709	1.73182	9.46816	7.08859	5.8959	0.311474	0.48032	0.122257	0.998037	0.170159	0.607413
Capana04g002860	4.07555	4.48773	5.22979	9.21644	11.7649	7.77066	4.3594	3.89132	5.9781	10.4517	8.22583	8.93904
Capana10g001266	12.8131	12.0343	12.4866	32.6906	16.4557	19.4079	12.6483	15.4078	14.0653	16.0806	23.8537	14.9007
Capana00g003084	20.6126	21.0207	23.7732	17.9017	16.9689	24.6121	24.8411	27.1041	27.5982	26.108	21.2794	25.0223
LJ_newGene_3950	0.31675	0.332739	0.411945	1.59226	1.02376	0.60741	0.546295	1.2275	0.86021	1.17663	1.66922	1.1415
Capana00g004683	1.08254	1.61012	1.50635	1.71125	2.61555	1.2817	1.0496	1.79161	0.935442	1.45535	1.55785	1.25178
Capana10g000602	3.01614	2.20397	1.84785	3.46168	3.22113	1.39517	1.06421	0.73583	0.442935	1.27239	1.76964	1.99268
Capana00g003551	0.267024	0.28706	0.083642	0.431479	0.532589	0.348063	0.193367	0.103068	0.242075	0.492053	0.893591	0.527791
Capana12g002517	1.64937	2.41763	2.22792	11.0739	3.28739	6.9227	2.24013	3.01835	4.31814	3.24515	4.82339	4.77838
Capana04g000914	0.529599	1.11031	0.758501	0.249001	0.650983	0.57049	1.12696	1.08512	0.735132	0.766564	1.02425	0.942591
Capana05g001777	105.251	96.1095	88.7668	106.533	132.163	131.074	81.0734	75.6403	87.8279	81.4901	107.42	93.6531
Capana05g000824	0.126865	0.064574	0.098407	0.016983	0.079212	0.112897	0.135875	0.173072	0.126339	0.188367	0.086123	0.096703
Capana04g002510	7.84227	7.22284	7.90869	14.2784	8.60283	8.08133	9.78848	8.17288	8.14344	8.60569	14.3399	10.3333
Capana05g000829	4.67238	5.09176	5.5329	3.70066	5.11034	4.64961	4.70319	4.48531	5.01996	3.74558	3.78131	3.97693
Capana05g001195	6.46954	5.95109	8.03401	12.2374	12.1176	10.1464	6.92369	6.9871	6.81878	9.15191	9.08028	10.0726
Capana10g002299	0.111973	0	0	0.151557	0	0.083991	0	0	0	0	0.229843	0
Capana10g002293	0.144869	0.157397	0.298593	0.397476	0.237859	0.056622	0.182613	0.159419	0.114339	0.170123	0.140331	0.17576
Capana04g002745	1.85137	1.77254	2.43025	2.53315	1.509	2.15348	1.27892	2.13224	1.94445	1.71116	2.20289	2.3026
Capana07g002273	3.09189	4.11091	3.25099	7.39871	7.16549	6.18536	1.69735	1.22426	1.10863	1.63073	1.54266	1.57926
Capana11g000367	9.35856	8.05588	9.19424	5.89851	10.1238	10.1153	10.6303	9.10356	10.7588	8.28124	9.16274	9.08365
Capana01g004172	0.609427	0.263395	0.309459	0.905854	0.451108	0.728561	0.232568	0.173753	0.368938	1.00495	0.545346	0.806478
Capana09g000043	2.93515	3.03195	2.33182	3.75673	2.68645	2.82907	1.60095	1.47804	1.60431	2.00374	2.02783	3.57111
Capana09g000046	7.15961	6.03539	5.35494	12.5332	8.426	9.86023	4.85129	5.23502	4.93837	5.91122	7.78856	7.25514
Capana01g003748	2.7778	3.61433	2.70968	5.73834	4.04932	3.69926	3.19694	2.43307	3.03572	5.88897	3.67856	4.77369
Capana01g001678	18.2288	9.90159	14.8623	23.6021	7.80602	10.2129	8.20571	9.64985	8.66516	5.60646	11.9183	6.89637
Capana01g004284	98.4491	83.8658	89.151	117.839	103.702	101.709	76.0033	87.9922	85.6863	68.7454	76.4129	68.475
Capana08g000221	0.623488	0.934633	0.592566	1.57969	0.821109	0.338792	0.876742	0.584326	0.729266	0.615246	1.01977	0.600577
Capana06g000079	15.5991	16.7317	14.6003	17.5252	18.0557	16.6936	14.865	15.8394	12.1764	14.1657	17.0974	13.6617
Capana06g000078	2.17889	3.00593	2.62234	4.73321	3.62893	3.61472	2.23306	3.24456	2.94335	1.55128	1.29566	2.1219
Capana11g001542	33.1841	22.0532	28.7518	78.2344	21.5683	20.493	20.972	18.7994	21.0765	22.2291	30.5958	21.1728
Capana11g001544	0.316979	0.22682	0.096984	0.306309	0.267791	0.187078	0.105997	0.129477	0.096809	0.04863	0.154586	0.2766
Capana08g001578	92.5769	91.6003	88.3336	120.712	98.6205	103.428	79.9518	86.7551	89.2255	82.8278	105.176	91.6579
Capana08g001575	64.5179	60.3075	69.4865	118.117	75.0238	82.3522	47.3617	46.3338	52.8759	59.3987	71.9023	58.1988
Capana06g001389	1.01531	0.977903	0.800577	1.45215	1.82384	0.666249	0.467609	0.373766	0.319673	1.21318	1.5373	2.02861
Capana04g002299	2.35906	1.75349	1.85291	3.62364	2.89729	1.94366	2.22778	2.29013	2.34151	3.03156	3.20268	2.71285
Capana06g000388	33.6135	30.1748	27.6317	47.7189	41.9925	34.3736	25.666	29.1435	27.6932	33.7041	32.7464	33.7036
Capana06g001036	15.0083	14.1935	15.1985	28.1651	25.7053	26.1875	17.4584	20.0786	18.776	19.3798	18.2804	19.9838
Capana03g000511	0.112083	0.075648	0.118898	0.223707	0.18601	0.004324	0.065999	0.050177	0.050991	0.123856	0.034839	0.015611
Capana03g000510	20.7227	22.8581	18.3663	58.052	58.6125	33.3695	14.2526	19.1766	14.144	38.4853	38.9594	49.4722
Capana06g000921	8.17469	5.10403	7.84785	29.6547	7.05885	13.4874	9.891	8.60077	8.17221	17.6764	42.4013	17.3279
Capana06g000920	9.53428	5.77277	7.3667	37.623	11.5314	16.1583	11.5887	10.7056	12.9622	22.3696	58.0086	21.8319
Capana08g000768	9.67911	7.03812	8.20104	20.0053	10.5529	9.0493	9.7268	9.75285	9.19214	7.77984	20.7423	10.0692
Capana02g003400	2.50859	2.48748	2.79348	4.37362	3.26033	2.94602	1.90006	2.68258	3.26887	2.10866	1.4156	2.11004
Capana02g001807	3.31161	4.69792	2.59936	7.45569	4.38935	1.80422	2.98969	2.61185	2.67448	2.51888	3.66689	3.16804
Capana02g001804	19.7859	19.7722	21.1909	43.039	36.9926	25.0015	22.9523	23.8751	23.7102	33.5893	22.7987	32.1529
Capana02g001800	0.92175	0.70657	1.01755	9.91464	2.59133	0.813456	4.09726	1.8716	2.66655	2.3535	10.4402	2.68816
Capana02g000179	39.409	36.3935	37.9442	29.9498	42.5473	40.2301	42.0334	38.1495	39.4498	38.31	42.3765	38.9926
Capana02g000175	0.558418	1.03988	0.602064	2.09772	0.710978	1.04427	1.48333	1.42104	0.915098	0.764554	0.898855	0.756708
Capana02g000176	3.234	3.42318	3.65455	2.63193	3.05872	2.50736	4.13593	4.61548	4.49141	3.88052	3.53505	4.02333
LJ_newGene_12633	5.22114	5.36222	6.24349	11.6801	6.4305	8.38969	4.75547	6.36456	6.79147	5.36047	6.53315	5.91431
Capana04g001229	0.280895	0.159961	0.19767	0.242121	0.228638	0.176129	0.081578	0.151588	0.13172	0.087939	0.149674	0.069424
Capana00g000833	0	0	0	0.03385	0.022488	0.027946	0	0.006887	0	0.016751	0.021833	0.01835
Capana03g000899	126.074	112.521	127.34	176.81	235.168	164.227	132.985	149.204	162.562	171.107	153.31	168.384
LJ_newGene_9683	2.29651	2.55088	2.16194	1.24595	1.42812	1.36927	3.99374	2.77035	3.18723	4.02871	3.87876	3.42282
Capana02g000815	64.7296	67.6255	63.8339	82.9014	83.1547	70.1818	48.0628	44.0009	48.795	58.1309	64.1666	58.1254
Capana10g001763	0.373832	0.335179	0.197714	0.177039	0.338548	0.218535	0.292548	0.229002	0.258783	0.155354	0.250317	0.47305
Capana04g001750	17.465	15.2049	16.005	24.1323	12.9837	13.8684	15.236	15.2659	14.2523	16.8214	18.1944	16.9112
Capana01g003836	24.3804	21.3545	25.1871	20.0755	18.5878	21.082	24.8568	26.5114	26.5162	23.9296	22.4051	24.2797
Capana01g003839	21.4726	15.6481	16.0629	60.6201	13.8881	16.3746	14.9968	15.8268	14.0613	9.77695	31.0278	13.4596
Capana07g002458	0.101365	0.039915	0.173131	0.646133	0.476881	0.355701	0	0.111958	0.154006	0.417559	0	0.558351
Capana03g003227	24.7124	25.7499	17.2836	30.0336	46.041	22.6998	13.1594	11.9216	11.1101	16.5623	24.6063	23.3245
Capana03g003223	13.3491	12.5245	15.2333	26.9241	8.07932	10.1812	13.3709	15.0207	15.2901	12.8693	23.2786	8.89425
Capana03g003220	75.6321	66.0537	65.1214	74.3928	79.8799	73.1095	65.9263	63.1249	57.5733	53.5313	73.1101	55.8232
Capana06g001638	0.358617	0.160865	0.374458	2.20343	0.340175	0.608459	0.535065	0.511999	0.440457	1.89028	2.41799	0.657228
Capana10g001750	1.33532	1.41209	1.97486	2.52847	1.25563	1.56502	1.3715	1.24541	1.12787	1.12689	1.51536	0.898802
Capana06g001631	0.00226	0	0	0.129434	0	0	0	0	0	0	0	0
Capana06g001632	16.9347	13.6558	15.9657	39.8154	11.9715	8.13205	12.7367	9.6224	11.802	14.6201	17.3581	13.6552
Capana06g001636	3.75337	3.36483	3.80804	15.3445	5.704	5.11266	4.58214	4.81757	5.59597	8.30604	11.6931	7.88266
Capana11g000099	196.903	193.214	152.762	318.761	325.122	332.197	96.6977	93.3989	91.211	160.751	168.585	145.302
Capana07g001980	9.15208	10.8525	13.3893	93.7736	20.0283	19.6806	60.7094	16.3305	19.0009	28.8993	192.241	44.7058
Capana05g002126	27.1254	28.3803	31.4631	23.8111	20.7119	25.7037	29.8037	30.1435	31.9043	24.7791	24.4514	24.7094
Capana11g001329	23.7582	20.2697	12.9519	41.9333	20.7488	13.9368	7.09169	5.74991	8.84476	23.8978	57.5569	27.9038
Capana09g001693	5.67704	7.02383	5.29953	11.5978	20.0844	7.85925	4.17752	3.15569	4.02253	7.41237	10.4218	6.66706
Capana06g001996	2.63807	2.62921	2.18897	4.04749	3.74698	3.82724	1.3851	1.52886	1.76713	2.72866	2.80752	2.06729
Capana06g001990	50.3866	47.3927	33.9331	86.7892	88.7119	62.3483	21.4556	20.783	17.1475	34.7198	51.9704	32.8478
LJ_newGene_4247	0.841159	0.989173	1.00575	2.16825	0.783547	0.846394	0.858796	0.457802	0.995369	0.628521	0.501048	0.801988
Capana07g001738	10.0497	9.54953	9.23623	12.9666	11.918	10.234	9.66945	10.5424	8.73337	11.4676	12.3136	10.8665
Capana07g001734	7.26895	8.35896	5.29582	28.1166	36.0038	26.7028	3.66153	4.06572	2.72175	9.3491	22.8138	11.2233
Capana07g001731	0.366789	0.396306	0.700887	3.2095	0.427817	0.774726	0.26282	0.14126	0	1.19346	0.04649	0.378233
Capana08g001980	34.48	29.9354	31.2793	40.1335	37.3598	31.8451	29.7142	34.6367	34.3785	32.6439	35.1163	31.9895
Capana11g002003	12.2214	10.5167	11.6007	15.18	8.87778	7.72295	11.0784	10.2878	9.26994	11.5159	11.2737	11.9263
Capana01g004321	0.153328	0.329874	0.599479	0.790319	0.52155	0.18687	0.374332	0.177435	0.344373	0.075243	0.342178	0.398497
Capana11g001660	1.20563	1.26613	1.57368	2.03941	1.52243	1.54005	1.2183	1.50173	1.45132	1.27126	1.30239	1.54276
Capana03g001722	50.413	49.7642	54.4958	62.0871	58.7962	52.8568	50.13	52.7812	54.8056	58.8756	56.6261	57.7613
Capana12g001506	46.6354	45.9851	45.9315	40.2432	43.7089	41.0391	44.7037	44.4757	41.3951	41.186	43.7799	41.4589
Capana01g003302	12.1208	12.886	12.4261	15.7212	16.142	13.957	13.9663	11.5408	12.8176	14.1685	14.2887	14.8688
Capana03g000300	11.9957	11.386	11.5637	12.1564	13.206	10.9446	11.1971	10.5805	9.79413	13.1822	12.4112	13.3492
Capana06g001176	28.3991	23.7541	26.1854	50.637	14.5446	17.8969	21.2265	17.6267	17.801	16.0993	20.3267	13.0553
Capana06g001174	6.37764	6.15841	6.26006	13.6182	10.2092	10.3142	6.76273	6.93758	7.08918	9.36414	15.4246	11.1111
Capana02g002966	12.3625	10.2633	10.3458	13.8164	13.7276	10.8979	9.87848	8.21016	9.02288	13.7048	12.5285	12.0109
LJ_newGene_10110	1.49488	1.71734	1.19745	2.37064	2.15004	2.15672	1.13958	0.909997	1.37776	1.73034	1.25383	1.59538
Capana05g000244	6.07015	6.07757	6.27366	9.96852	8.4587	9.28274	5.9695	7.71813	7.86348	6.66129	7.25699	7.3178
Capana02g003611	115.495	112.817	105.815	158.246	153.976	107.464	104.52	99.1325	95.8388	145.28	151.954	141.268
Capana04g002412	1.60283	1.40516	1.09793	2.40786	1.41053	1.68221	1.52863	1.26684	1.51579	2.16198	1.35671	2.00207
Capana02g001614	0.029843	0	0.035019	0.07954	0.023767	0.08221	0	0.014633	0.01721	0.049689	0.217026	0.097608
Capana02g001611	0.033897	0	0	0.085495	0	0	0	0	0.06104	0	0.077578	0
Capana10g000892	1.91412	1.17965	1.32819	1.95618	2.42586	1.60102	1.43936	1.23446	1.39928	1.61491	1.99127	1.2379
Capana10g000896	7.38612	7.2025	7.70317	7.97447	7.50383	6.86126	7.26013	7.87168	6.95682	7.28927	7.94422	7.37484
Capana10g002005	0.151596	0.190418	0.235953	0.38324	0.28952	0.059316	0.058698	0	0.094023	0.115281	0.252397	0.06332
Capana10g002003	19.3752	13.0705	16.3475	25.842	24.0834	20.4801	12.6161	12.9468	17.024	19.0957	13.9628	14.7949
Capana02g002570	10.4424	8.06146	6.49025	12.5696	11.5585	9.18486	5.00569	3.9037	4.28172	9.12884	9.26758	7.0438
Capana03g001532	1.76679	1.73759	1.28172	3.08268	2.68752	1.93421	0.825324	0.966866	1.00143	2.00291	2.5263	1.37075
Capana09g000636	15.0602	14.8944	13.9342	31.191	14.4154	17.3834	15.3081	14.9971	13.8981	16.4762	23.0128	17.6044
Capana09g000638	0	0	0	0.134452	0	0	0	0	0	0	0.07618	0.064507
Capana09g000639	0.12246	0.041895	0.029299	0.397307	0.161709	0.121613	0.086896	0.060887	0.038996	0.131398	0.285129	0.295495
Capana03g001776	22.7556	20.7248	22.395	25.9776	22.4433	19.6488	21.0445	22.2683	20.0533	20.7262	24.3449	23.8231
Capana06g002443	1.27242	1.54251	0.980339	2.25078	2.31125	1.54231	1.0392	1.01193	0.740183	2.00752	2.27934	2.18405
Capana10g000337	7.07753	6.85058	6.69905	10.3009	14.0676	9.35449	7.96176	9.47723	7.57044	8.58145	9.78032	8.22374
Capana04g000712	54.9197	60.9046	54.2866	38.1114	44.8756	38.7126	60.7459	59.5084	54.8543	34.3817	48.1822	41.4309
Capana04g000713	25.3771	31.8615	27.4953	36.6972	32.0965	32.3685	24.3738	23.4381	25.4427	22.4107	22.1913	25.6756
Capana00g003240	24.9251	29.7624	28.4692	31.5346	28.0428	18.6889	23.8263	16.2214	21.8332	20.9051	20.1264	25.9512
Capana03g004050	7.82974	8.34642	8.2294	9.19913	8.86524	8.43943	9.14285	9.0505	8.19576	7.92837	7.95222	8.49539
Capana06g000752	34.6932	12.5208	28.1228	91.6437	14.0049	18.9168	15.1309	14.8121	16.5218	13.6269	16.5173	13.1382
Capana08g000114	10.9086	12.3767	10.1103	18.9446	18.3535	16.1453	6.89159	6.48859	5.81542	7.42978	7.8319	6.76854
Capana00g001772	0.436702	0.716295	1.15814	1.02637	1.02404	0.542162	0.149751	0.363702	0.067105	0.197103	0.091897	0.639817
Capana01g002932	7.50949	7.25105	7.84915	5.93504	5.08394	10.1422	8.54744	9.48397	11.0013	10.3037	11.3255	8.84628
Capana06g001407	16.1658	16.8109	17.3619	12.7818	13.3985	17.157	17.3824	16.9935	18.2458	12.1576	15.343	13.2519
Capana06g002839	0.286927	0.346807	0.358058	0.634518	0.392097	0.42268	0.31603	0.180714	0.41406	0.477664	0.816795	0.760331
Capana08g001390	22.2396	24.2295	24.0991	14.2704	19.6013	18.6601	25.0206	21.7724	20.0137	17.5272	16.7985	18.1772
Capana08g001392	0.260352	0.110272	0.369285	0.457573	0.47951	0.335833	0.416219	0.225288	0.208106	0.229147	0.1606	0.274364
Capana08g001394	26.1475	25.2322	23.9873	31.2227	28.395	23.7046	22.7724	21.6155	22.621	25.3366	27.1886	28.222
Capana04g001152	0.738484	0.712796	0.823602	0.607734	0.409945	0.47616	0.855804	0.620072	0.650004	0.935692	0.801152	0.776636
Capana02g001083	25.3224	26.2042	24.3951	30.9202	32.249	23.2611	26.6287	27.681	22.4088	22.651	25.3709	26.369
Capana05g001853	0.424407	0.319336	0.246858	0.414233	0.244685	0.138827	0.206418	0.207916	0.256358	0.274374	0.111802	0.262157
Capana03g002209	63.3249	60.9458	57.5336	69.8317	68.1691	58.0741	41.1845	48.1745	40.776	36.4401	48.1957	48.1177
Capana03g002204	8.92614	9.34183	8.47453	10.2314	13.05	9.49934	8.16333	9.59881	8.73674	8.31577	7.84333	8.9902
Capana02g002375	1.86346	2.36295	1.82734	5.1523	3.80708	2.67387	1.88838	1.60962	1.43862	2.88919	8.06518	4.73755
Capana02g002373	32.2597	46.0359	34.7762	88.9038	83.8643	49.4217	59.1951	47.3722	39.3606	83.691	148.027	102.739
Capana12g001311	8.73362	7.55695	6.86408	0	5.68186	6.1685	8.58483	7.84724	8.50192	8.04017	8.70502	10.5132
Capana02g002805	209.771	200.381	218.64	179.745	191.08	253.106	234.429	227.917	251.766	208.283	236.288	208.69
LJ_newGene_1085	12.2956	9.85671	10.1632	28.688	11.6342	14.9571	7.43058	6.27529	8.06454	13.9324	15.0844	12.3152
LJ_newGene_1084	2.19653	2.6714	1.51529	2.87778	2.92693	1.45283	1.063	0.434567	0.511947	2.58704	1.45655	1.32135
Capana06g000416	0.109622	0.126601	0.193594	0.074466	0.138976	0.11399	0.139014	0.219797	0.146509	0.178436	0.156456	0.119452
Capana06g000410	7.02747	6.5096	6.19307	9.27679	7.19087	5.37033	5.86057	7.77717	6.42001	3.95928	8.14749	5.31414
Capana02g003138	253.427	181.619	174.178	310.353	226.964	165.717	116.774	115.185	111.651	154.808	247.545	175.836
Capana02g003133	3.3282	3.49078	2.2009	5.70434	7.29925	5.30545	1.49254	1.20611	1.19116	2.13475	1.98994	1.81506
Capana03g000173	86.4303	71.9532	63.644	132.002	111.923	83.4829	54.7	55.5264	54.0244	76.3033	81.0082	72.8605
Capana03g000172	24.1768	25.5974	27.6083	15.4645	23.1233	22.6075	26.3891	25.9634	21.5935	19.9312	22.1455	20.353
Capana03g000175	62.9616	54.4378	52.5324	72.1764	71.5076	59.4277	60.2925	70.1657	64.3703	54.3182	60.5395	72.737
Capana08g002269	232.38	185.341	159.605	379.527	674.671	554.716	177.762	210.823	178.08	229.507	279.913	301.159
Capana08g002267	25.8181	32.1134	26.164	50.8171	57.3343	46.0756	26.6058	29.2033	33.3539	50.7067	43.5955	49.1202
Capana02g000440	10.4264	9.25519	10.4691	17.6725	15.951	13.6158	13.5532	11.7075	11.0957	17.1181	27.6642	18.7296
Capana12g000996	1.69196	1.46154	1.80292	2.06473	1.51252	1.23867	1.49659	1.36183	1.27549	1.7958	1.29424	1.60084
Capana05g002378	11.6377	12.5041	11.6497	16.7836	14.3379	13.024	10.956	10.2271	9.617	15.3737	14.3222	15.0123
Capana06g000560	4.40653	4.80346	3.69645	7.56239	5.91326	5.03794	3.82953	3.10935	2.40406	2.29429	2.68475	2.22512
Capana04g002598	1.2569	1.76852	1.38185	0.296768	1.48477	1.21301	2.4528	1.60513	1.82089	1.89713	1.61183	2.4954
Capana04g002595	1.32655	1.02412	0.838332	2.62794	2.20005	1.6619	1.4401	0.985299	1.04908	1.63498	1.82601	1.49635
Capana00g002012	0.698315	0.327839	0.438704	0.781685	0.74375	0.577338	0.243392	0.201403	0.266332	0.251624	0.356555	0.396024
Capana00g002014	0.282383	0.363349	0.206899	0.66531	0.401849	0.329903	0.221761	0.089949	0.109747	0.11126	0.055998	0.245255
Capana11g001015	16.1083	15.0916	15.0003	15.1822	18.4694	16.7099	15.1993	14.2529	15.1074	14.5155	16.5222	14.782
Capana01g001369	1.41605	1.93603	2.30295	1.34881	1.42452	1.67056	2.04036	2.59718	2.11375	2.43099	2.14676	1.56406
Capana01g001360	0	0	0	0.132452	0.032467	0.039568	0	0	0.005045	0	0.049044	0
Capana01g001365	6.67561	6.31702	6.77846	10.052	10.2341	7.45812	8.01571	8.80283	7.44743	9.60072	16.0227	10.3899
Capana01g002479	0	0.178773	0.115972	0	0	0.270761	0.150449	0.100508	0.053212	0.19508	0.099078	0.148633
Capana04g000693	16.1416	16.6015	16.1655	12.2536	13.8997	13.5043	17.049	17.8749	15.6966	14.293	17.1225	14.0131
Capana01g000184	11.0951	12.1988	8.54039	14.2941	17.9365	8.2312	5.19076	4.01612	3.93459	6.24441	7.23513	6.76051
Capana01g000187	290.735	244.284	219.179	392.573	235.605	142.606	101.278	95.8863	121.251	97.6028	97.2497	159.63
Capana01g000181	0.181512	0.409086	0.229529	0.484435	0.205996	0.263683	0.249224	0.318295	0.224013	0.120281	0.272907	0.047499
Capana04g000525	8.46563	8.26947	4.43997	17.6271	9.99506	5.75078	7.21751	7.3866	6.02252	7.43594	11.6359	10.6108
Capana04g000527	12.9151	10.7676	9.02903	20.0167	18.8999	13.3834	4.9386	4.69501	5.66492	8.23484	8.52002	9.02977
Capana05g001947	8.68985	9.41285	7.11965	18.5949	10.6904	8.7945	5.73802	5.15484	5.18395	6.53337	8.34278	7.93141
Capana05g001949	12.4022	18.5523	13.4842	197.005	12.9834	31.9135	22.1771	14.2922	31.1758	85.9914	131.857	32.8948
Capana05g001948	0.729135	0.59276	0.795845	2.54634	0.38723	0.617938	0.910934	0.658032	1.00991	1.65311	2.38882	0.831476
Capana11g000870	27.1075	28.9326	17.8558	40.9714	41.0277	16.9035	12.5741	8.1806	8.79577	19.2334	20.4195	16.5692
Capana01g004456	55.8468	42.3798	36.0956	57.279	62.8266	71.811	17.8711	18.9604	12.5994	23.1768	41.4565	29.9184
Capana06g001308	4.57861	3.04042	3.93328	2.06946	0.936086	0.993224	4.27561	3.57301	3.81986	3.68077	2.32422	3.43145
Capana02g003330	5.70141	5.40633	5.178	10.0241	7.89893	8.94115	5.31858	5.35633	5.4228	9.21801	7.17061	7.27893
Capana02g003336	0	0	0	0.138578	0.061708	0.04437	0.077996	0.137334	0.052048	0	0	0.049531
Capana07g001093	30.319	32.1767	30.3907	39.2732	34.5002	33.1003	28.48	31.07	30.3676	33.3742	33.08	33.4472
Capana02g003485	62.2221	77.5069	61.3659	96.3165	75.4922	83.9114	65.7534	76.0891	82.4595	88.7081	59.0178	68.9996
Capana07g001325	5.39554	6.15991	6.48508	4.38187	4.2274	3.97697	6.26187	6.25353	5.95592	5.52966	5.95288	5.7739
Capana08g001051	82.8885	84.1825	86.2558	55.4448	72.9574	93.625	91.2795	99.007	92.8028	76.1452	77.7357	69.3288
Capana08g001059	17.9999	11.6056	12.9363	45.8433	11.7333	14.4656	12.1525	12.0185	10.2724	10.4577	11.5154	13.101
Capana02g000687	0.472943	0.429807	0.384078	1.11577	0.266218	0.707352	0.456025	0.388675	0.415191	0.777377	0.876609	0.464594
Capana02g000685	15.012	8.42495	12.6421	30.6023	6.10862	6.34238	9.84065	11.4889	9.54385	8.42558	10.9173	8.76294
Capana08g002651	16.0652	17.6137	16.9839	10.2972	16.7895	9.33552	17.9616	15.6949	17.083	13.7966	19.6296	16.2228
Capana03g002415	20.6413	19.4641	19.4581	33.0018	16.7473	12.8802	15.3995	17.1151	19.2606	22.3558	20.7173	18.8918
LJ_newGene_5777	3.96351	3.29871	3.34358	12.5385	4.18798	3.71081	6.79994	4.58188	4.49499	5.11887	10.4132	6.01541
Capana12g001292	34.9574	34.0819	36.1655	39.2608	33.1305	34.1269	32.6203	29.5404	30.4285	36.4877	31.3551	32.7221
LJ_newGene_1474	0.649187	1.66968	0.42614	0.426672	1.21209	0.893068	1.88917	1.40183	0.620671	1.07059	1.93707	1.48623
Capana11g000072	38.3178	36.3119	32.9439	59.3869	48.1689	33.101	22.1761	18.509	18.2538	42.552	36.0073	31.4007
Capana10g001451	0.875855	1.65219	1.34442	20.3463	3.05418	5.40446	1.63697	0.887346	1.38132	3.56596	10.3944	2.58211
Capana00g002252	1.14257	1.07212	0.680062	1.97822	2.26619	2.0578	0.584498	0.453571	0.829355	1.31474	0.920645	0.961233
Capana00g002257	0.461824	0.221481	0.229799	1.25919	1.05231	0.424007	0.321725	0.43898	0.60727	0.146075	0.33074	0.527882
LJ_newGene_7193	0.77521	1.4633	0.977951	1.25241	1.08591	0.713762	0.487097	0.387628	0.782443	0.455657	0.640403	0.901925
Capana10g002431	273.911	282.647	300.513	236.506	229.165	247.57	302.076	303.1	342.917	281.747	342.961	294.507
Capana03g003731	28.3891	11.3957	13.5438	41.5985	6.16931	7.25858	9.14377	7.74629	6.25718	8.6054	7.28179	8.34518
Capana00g003613	30.2394	26.857	27.8933	41.1846	42.0992	26.7391	28.6522	25.7486	29.7842	37.6097	39.6446	41.3948
Capana00g003616	14.9298	16.611	16.1275	21.8277	18.5818	17.7093	15.1776	15.2643	13.0282	20.7583	15.2172	15.2503
Capana10g000499	16.5831	12.3457	11.4116	36.3277	6.3117	2.22685	14.6957	8.69687	7.03438	10.7617	18.8432	5.07383
Capana01g001919	3.56102	3.55551	2.57373	3.78814	3.37739	2.31703	2.26751	1.63935	2.10998	2.80039	2.43135	1.89693
Capana01g001912	30.9556	24.9495	22.4679	28.3512	33.9517	26.7375	24.5626	31.5936	26.3669	19.8941	25.8743	20.7063
Capana01g004336	0	0	0	0.201973	0	0	0	0	0.134765	0.146605	0	0
Capana05g001092	0.232833	0.3735	0.430495	10.2648	0.669178	1.33305	0.778361	0.606708	0.918788	1.72084	5.96197	0.483245
Capana05g001095	35.3638	33.0259	33.832	42.8817	44.3939	43.2587	29.1163	28.8264	26.2333	33.0147	29.8185	33.8269
Capana03g001807	0.172832	0	0.148104	0.311505	0.259391	0.12333	0.124032	0	0.085537	0.05232	0	0.068541
Capana09g001612	65.1864	58.7065	58.1375	69.1869	65.6853	72.8298	50.1429	56.5022	58.5471	58.5923	54.603	63.3347
Capana09g001610	13.2866	6.10892	8.99246	47.4821	4.54096	4.35097	5.2135	4.02833	4.51994	5.73502	18.6814	7.71006
Capana06g002358	10.3615	6.43184	6.70295	47.7938	16.4161	19.3575	9.17517	6.61653	9.23175	17.1818	26.9894	19.1425
Capana06g001912	5.29487	4.36535	6.24643	7.91409	5.32967	4.34543	5.2525	5.77936	5.21945	4.29242	4.48694	5.37596
Capana06g001919	125.651	117.633	129.482	158.74	122.328	148.028	128.965	121.217	113.77	118.092	123.379	125.958
Capana09g000250	8.01763	7.8272	5.80778	13.9295	3.25982	4.79488	5.15914	5.3372	6.08489	5.18086	5.97145	3.96015
Capana09g000259	0.839508	0.629942	0.728799	0.893008	0.653992	0.632195	0.700573	0.632065	0.76225	0.898481	1.14675	1.0617
Capana11g002083	0.669541	0.385558	0.44597	7.5643	0.433132	1.84338	0.815786	0.585942	0.620633	3.24028	6.53831	0.971645
Capana01g000661	1.50938	2.28113	1.46059	9.83744	1.53744	1.22721	2.26018	1.36601	2.93064	4.23304	12.3513	3.06244
Capana01g000662	2.91691	2.27469	2.78082	41.7551	3.98823	6.19355	4.62224	3.10807	4.30037	16.6083	26.3292	5.84293
Capana00g002894	15.4075	25.2184	18.9338	125.693	43.0983	57.4742	21.5029	22.866	29.2953	36.5433	45.3575	33.08
Capana08g002037	40.8613	30.6364	36.1847	66.7802	43.5569	52.0984	28.6601	37.0532	39.2441	30.5857	38.874	35.603
Capana08g002036	52.6614	39.1315	47.1581	72.339	37.501	41.5256	41.5311	40.6595	37.4011	35.7839	41.9153	34.8598
Capana08g002033	1.00304	0.427838	0.732309	1.19345	0.653765	0.785062	0.70915	1.05551	0.694934	0.916806	0.862047	0.641903
Capana06g000848	20.9526	21.1025	19.9891	23.8208	22.8507	25.3744	15.6229	13.906	14.0779	10.833	13.5339	12.5651
Capana08g000684	108.653	100.549	92.5552	172.768	157.356	127.507	84.9	117.561	113.525	85.9162	93.5638	100.128
LJ_newGene_1901	1.05225	0.781406	0.601757	1.08792	0.718871	0.760682	0.852577	1.25431	0.403275	0.714976	0.752631	0.820058
Capana11g001970	0.493204	0.210374	0.268231	4.83695	0.892858	0.457174	0.771778	0.388414	0.39489	0.825038	6.98033	1.36553
Capana09g001938	26.9875	24.363	26.9453	34.3644	21.4598	22.4698	13.2021	15.0698	11.5789	8.96445	23.2273	9.94279
Capana02g003691	35.1906	31.29	33.4538	34.1578	33.1688	31.6146	29.4565	30.7784	29.62	28.3709	28.0575	27.5017
Capana02g003693	16.3995	15.9389	14.2147	15.1524	22.6723	18.691	16.3684	13.4557	13.1435	16.4799	16.4353	15.2873
LJ_newGene_14431	2.25816	2.67117	2.22762	3.40975	2.35875	1.88503	1.52782	1.10095	1.45905	2.10677	1.96759	1.29982
LJ_newGene_13423	33.3846	24.6127	46.1214	65.9781	32.1775	26.153	26.4647	15.7484	19.5715	34.9561	49.4279	24.0298
Capana05g000640	0	0	0.043092	0	0	0.039573	0.052047	0.034812	0.072062	0	0	0.03849
Capana02g000341	25.7498	24.672	27.5534	32.4541	29.4316	27.3223	24.3442	27.2541	29.1653	26.5119	25.4791	24.5945
Capana12g002142	25.4718	20.2731	21.5771	30.4875	24.7361	19.3258	20.2505	22.7951	21.0821	19.2821	24.0462	20.8922
LJ_newGene_12777	1.55046	1.61466	1.62459	1.77256	1.83686	1.48929	1.14945	1.49289	1.64645	1.67691	1.59339	1.96749
Capana12g001621	20.4221	11.5594	14.8822	46.0681	9.65692	10.202	12.305	10.8391	14.4512	13.5119	24.5852	11.3121
Capana03g000667	0.810955	1.35425	1.28702	5.53186	2.93503	2.78731	2.04697	2.03182	2.17268	2.35945	3.19188	2.06119
LJ_newGene_5922	2.7014	2.79627	1.95573	4.06967	2.3315	2.09738	2.4508	1.98174	2.49554	3.22773	3.00372	2.64539
LJ_newGene_9010	2.11011	2.84569	2.09342	3.83812	2.74399	1.62346	1.72527	0.216762	1.47339	0.198333	0.178071	1.6045
LJ_newGene_9016	1.74831	1.67431	1.37971	2.46673	1.66093	1.72925	1.60638	2.15019	1.44579	1.46387	3.21395	2.09555
Capana02g002049	3.08258	1.62827	2.0193	20.5127	2.92275	2.89026	3.26814	2.74523	2.36671	2.73935	6.4767	3.23383
Capana12g000175	0.02404	0.032774	0.025622	0.043247	0.036322	0	0.012895	0.021453	0	0.026978	0	0.025395
Capana12g000282	0.944254	0.762732	0.510963	1.46783	1.48347	0.654615	0.681482	0.497094	0.359889	1.50782	2.89547	1.75135
Capana01g002700	0	0	0	0.049239	0	0.033526	0	0	0	0.060608	0.116062	0.069832
Capana05g000356	8.20524	7.22241	8.01221	10.6079	4.90056	9.2085	9.39245	11.8119	10.632	9.6332	8.80785	9.97462
Capana05g000358	130.564	121.449	114.345	187.151	255.628	212.321	106.718	128.21	123.709	158.076	163.96	161.337
Capana00g003424	6.54408	6.74978	7.12046	9.04017	11.5853	9.15942	6.03937	6.22148	7.04638	10.2927	8.593	9.43712
Capana04g001849	8.15025	8.62209	6.7968	11.1396	9.93909	11.4114	6.07292	7.52359	7.07313	6.15094	6.99158	7.34232
Capana12g000822	8.95743	8.3684	8.15165	13.2515	11.8695	13.3328	6.92617	7.43013	7.4573	8.30061	9.06131	8.72627
Capana03g002502	39.8676	39.2174	41.206	34.6326	41.8709	49.8248	42.5694	47.3587	44.1896	39.7326	49.9735	42.2292
Capana00g003858	1.19098	0.361602	0.71402	15.1572	1.28883	5.20132	1.1503	0.980363	0.912368	2.68565	12.9477	2.38698
Capana00g001154	18.2783	17.6522	18.78	24.6221	25.3382	20.3908	21.1162	24.4401	17.7964	19.8813	14.1462	19.2313
Capana01g001897	0	0	0.320012	0.640632	0.153441	0.157738	0.053806	0	0.344626	0.084422	0	0.231699
Capana07g000241	0.111818	0.188471	0.186445	0.444371	0.282844	0.414508	0.078835	0.298046	0.255829	0.610167	0.206479	0.39228
Capana09g000862	6.0276	6.4749	7.18785	8.72547	6.97432	6.15203	6.71649	8.03375	6.61834	7.12138	8.6462	7.63816
Capana07g000249	158.135	162.547	153.438	262.906	243.771	190.693	160.942	172.478	169.463	297.631	176.417	278.059
Capana01g002352	0.056884	0	0.305475	0.507228	0.068599	0.065664	0	0.017313	0.120789	0	0.764265	0.209497
Capana01g002351	6.25537	6.17174	6.16661	8.43569	9.21144	9.2423	6.25897	6.89417	6.7643	6.60337	6.61248	5.8546
Capana01g000854	10.6888	10.0501	10.3698	6.1615	10.9767	10.348	10.0686	11.8648	10.7474	8.27973	7.43166	8.78085
Capana04g001004	3.72345	6.98177	3.00754	128.395	7.09935	13.3185	5.10345	3.5709	7.54976	22.3026	46.2029	7.62082
Capana06g002255	21.1736	19.4333	17.6429	35.7426	25.1996	20.8506	15.8531	16.1447	15.1114	18.1387	25.9886	19.503
Capana09g001408	0.061274	0	0.041639	0	0	0.125827	0.081949	0.012117	0	0.141651	0	0.045869
Capana11g002327	22.1013	24.8853	25.0322	17.8544	24.1643	21.4215	21.6546	21.888	22.5023	17.3136	17.4747	21.3238
Capana11g002328	0	0	0.085671	0.339316	0	0	0.178118	0	0	0	0.498827	0.166946
Capana11g000784	4.21775	4.28817	2.49382	6.27092	6.41595	3.52807	2.51541	2.62661	2.04009	6.33994	6.66529	6.26425
Capana08g000314	17.2573	16.036	17.0725	21.111	23.4193	22.4956	14.9246	15.0302	12.5949	19.6701	18.4729	19.6988
Capana08g000318	13.4727	14.0633	14.4213	9.84564	10.6014	12.5688	13.614	11.2525	12.6604	15.1791	12.9717	11.4931
Capana08g000319	7.14678	4.8118	5.53881	7.18013	5.20601	5.42101	5.28973	5.00217	5.48868	5.38232	7.47029	5.75004
Capana06g000497	88.5174	66.0548	75.0471	123.375	85.0258	75.9494	70.4875	54.0167	80.3062	104.02	94.2643	94.5521
Capana06g000495	0.046134	0	0	0.058636	0.052586	0	0	0	0	0.019401	0	0
Capana06g000493	50.8224	43.693	38.2883	64.2311	69.9636	68.3009	26.1509	34.7634	37.0345	44.911	50.795	43.3864
Capana06g000492	13.4995	15.6918	14.8306	17.0297	18.2693	13.0135	12.4651	13.0043	12.2977	13.1486	10.4997	11.617
Capana12g001393	0.382058	0.238242	0.293335	0.482349	0.443403	0.250637	0.320542	0.276217	0.472346	0.38634	0.330124	0.388109
Capana03g001730	29.0749	23.7612	22.8669	98.6621	31.6705	36.2878	21.8634	21.2997	18.7744	27.4837	36.6161	32.0369
Capana03g000462	1.12216	0.964309	0.868715	1.62766	1.37954	0.807638	0.989068	1.13998	1.08397	1.33439	1.43328	1.26673
Capana12g002148	1.14389	1.21889	1.65848	5.6337	2.53691	3.2658	2.01136	1.69259	2.58628	2.29409	6.55838	2.95511
Capana02g002956	9.17332	8.27755	7.65823	14.1876	9.84015	10.496	4.74578	5.02077	4.79215	4.50261	3.48335	5.21244
Capana09g001878	469.065	468.702	474.42	430.157	543.121	605.003	521.052	521.16	531.468	490.992	572.691	522.289
Capana06g001726	1.40165	1.49376	1.03783	2.60298	2.18964	2.03579	1.10595	1.67747	1.88362	2.20365	1.88333	2.10883
Capana02g000993	0.046121	0	0	0.067138	0.046733	0.019055	0.066639	0.037102	0	0	0.034076	0.032169
Capana02g002848	22.1025	21.6882	23.1741	42.8135	29.8412	25.2254	18.4747	22.5537	22.8866	33.2712	27.3552	29.4507
Capana02g002842	1.17204	1.71729	1.27571	56.5905	1.35703	2.3381	0.757	0.933352	1.57352	8.16695	13.0922	1.48939
LJ_newGene_11769	0.337925	0.304278	0.200662	0.080223	0.155346	0.295983	0.996868	0.941165	0.820276	1.23169	1.39127	1.08451
LJ_newGene_11767	28.7985	23.5636	21.2004	34.1224	32.9941	15.664	14.3238	7.47551	13.4237	25.4603	25.0647	18.411
Capana03g004612	11.5397	10.7127	9.66715	17.369	7.9235	9.19307	9.87439	8.9426	10.512	10.4914	12.9426	8.64051
LJ_newGene_3331	1.18913	1.32135	0.72421	2.5705	1.13248	1.1763	0.808208	0.739656	0.762744	1.77251	1.85064	1.68355
LJ_newGene_10382	2.64957	2.51972	2.66322	6.8621	4.39766	3.03451	2.23666	2.77239	2.91467	5.52036	4.22582	5.65397
Capana12g002266	18.3389	14.8483	14.3662	26.0237	21.2527	25.1764	14.7553	15.3425	15.3835	14.8719	17.7464	17.4374
Capana12g002264	37.3952	36.9816	38.8916	46.3531	43.7012	36.8745	38.8895	34.5053	34.7608	45.1914	43.741	42.8615
Capana02g001712	0.320061	0.124768	0.353722	0.70074	0.154311	0.288769	0.296549	0.455303	0.35301	0.06099	0.327978	0.257665
Capana03g003347	16.0182	15.3467	17.1843	16.5461	18.0954	20.5031	20.4015	22.3223	21.6903	20.577	19.1979	24.6388
Capana10g000992	2.77222	3.02929	3.72188	2.00254	3.49314	3.41824	3.13787	3.2714	3.14523	2.89389	1.82144	2.6288
Capana00g001017	1.98249	1.65046	1.22619	4.44248	0	0	1.52551	2.38522	2.32083	2.46998	0	3.02356
Capana03g003836	6.0944	8.24811	7.18837	10.5653	11.3929	8.73124	4.90181	5.1058	6.15503	8.4406	6.27448	7.24171
Capana03g003830	1.16464	0.898068	1.16597	18.5802	0.997062	1.41403	1.46197	1.0192	1.70744	4.2641	14.701	2.77071
Capana02g002436	10.3028	10.2094	9.52127	12.1926	11.3457	8.87472	7.96626	9.247	9.24031	9.84266	10.2531	10.1838
Capana04g002370	0.060723	0.076142	0.247664	0.535143	0.115909	0.001187	0.065484	0.127955	0	0.256338	0.538991	0.289937
LJ_newGene_9196	1.03223	1.14124	1.12769	0.637786	0.045437	0.705625	1.21501	0.471878	0.869599	1.0984	1.75098	1.17105
Capana12g000323	0.105034	0.119743	0.054671	0.174695	0.132106	0.07327	0.049423	0.009274	0.053884	0	0.01194	0
Capana12g000325	0.208701	0.251426	0.33852	0.496755	0.494704	0.066963	0.170279	0.260886	0.244462	0.132012	0.255963	0.092635
Capana10g001560	0.070545	0	0	0.129892	0.035061	0.020217	0.02394	0.047963	0.110123	0.042267	0.014227	0.055398
Capana01g002746	2.15688	0.787359	1.28977	16.1862	0.760178	1.15163	0.852531	0.658753	1.13828	2.41372	8.19526	2.00492
Capana00g002635	12.0119	12.2318	12.8708	8.55967	10.0241	10.3002	12.3284	15.6568	14.8902	12.4312	11.2644	11.36
Capana01g000450	4.81332	6.09287	5.33831	6.56136	4.77571	4.67936	5.40445	4.9386	5.40365	5.31783	4.69489	4.92878
Capana01g003905	8.15092	6.81137	6.8264	10.3825	7.94745	5.73389	7.45842	5.74331	4.94032	11.0566	8.68704	10.7441
Capana01g003904	73.1435	74.0574	74.552	63.6486	67.0881	61.9999	78.2664	74.042	68.5887	63.8137	76.5005	67.4141
Capana00g000163	0.376454	0.603939	0.737212	1.00018	1.14555	0.529718	0.802385	0.50322	0.827956	1.10506	0.620017	0.422339
Capana00g004679	9.81615	8.50676	9.51321	14.6093	7.98722	9.39741	11.1895	11.5462	10.6207	9.31935	14.5688	10.5453
Capana00g004674	0.138861	0.142649	0.160668	0.408628	0.368299	0.202259	0.074509	0.184026	0.093278	0.31363	0.185716	0.316479
Capana06g000657	6.56349	7.57328	7.12909	9.08353	9.72154	8.44128	7.14807	7.2121	6.85766	8.72391	8.43794	8.82496
Capana05g000674	0.094878	0	0.179667	0.138437	0.09303	0.081643	0	0	0	0.116161	0.068736	0
Capana00g005070	0.954973	0.907665	1.36532	2.63513	0.747389	1.37338	1.09508	1.4039	0.995858	0.874895	0.348013	0.407213
Capana12g001628	1.31107	1.41612	1.49771	3.25759	2.48711	1.82692	1.4904	1.39315	1.53194	2.31843	1.65159	2.13053
Capana07g001013	17.3152	16.6151	17.4772	13.8691	12.7794	17.6209	18.6531	18.0803	16.3966	12.658	14.6207	13.3308
Capana07g001012	7.0707	6.48841	6.97624	12.5307	14.3765	8.64602	6.83788	8.72037	8.3226	8.58718	10.4705	8.89156
Capana05g001781	8.68646	6.50755	7.44332	8.30551	8.08263	5.18832	5.50137	5.07068	6.5668	7.54394	4.76698	6.54151
Capana05g001786	2.46739	2.19181	2.62747	1.91833	2.09779	2.29612	2.67868	2.672	2.57594	2.59063	2.69787	2.59854
Capana11g001216	26.0981	25.5549	25.3601	22.5195	29.295	26.5869	22.6171	22.8438	20.6907	22.5023	25.6784	22.3895
Capana11g001211	34.4502	33.8449	33.5372	36.3533	40.2816	34.2203	34.5882	31.778	30.3295	36.4139	37.9753	36.6321
Capana11g001218	12.0617	13.1915	12.3764	17.1762	16.1405	10.623	11.9295	11.1224	10.6432	15.0373	10.7992	12.7002
Capana07g001821	0	0	0	0.186311	0	0	0	0	0	0	0	0
Capana07g001824	11.8783	13.9724	14.0538	27.2095	25.7782	26.545	10.9758	12.7878	13.9894	23.8867	16.258	19.744
Capana11g000625	0.414372	0.269544	0.140697	0.436348	0.387629	0.17085	0.138781	0.063624	0.231921	0.277914	0.22131	0.216685
Capana11g000622	8.95462	8.75362	7.41427	15.8259	7.36777	6.17623	7.06547	5.67706	5.85417	5.08736	6.14961	5.67566
Capana09g002345	12.4705	12.7561	13.1684	13.8032	14.6351	13.0354	11.2467	11.2187	9.92123	11.8912	12.0294	12.554
Capana09g002341	14.3029	13.1688	14.1558	20.9983	18.8759	18.6648	12.9664	11.8904	10.2658	17.7254	15.7064	15.8745
Capana11g002177	1.0519	1.0061	0.818821	0.751129	0.933002	0.547922	0.190151	0.224828	0.043977	0.282145	0.170634	0.277599
Capana11g002170	47.593	42.0466	49.6527	33.268	38.8542	42.9229	52.2658	51.6965	42.8993	52.2766	53.3433	48.894
Capana11g002171	61.9584	55.1485	63.269	44.2933	58.5189	57.9176	69.0047	62.9892	67.2493	60.8183	66.6049	63.9878
Capana10g001394	0	0.063656	0.105336	0.164762	0.151128	0	0	0.14525	0	0.086741	0.091315	0
Capana01g004250	39.1185	40.1419	44.1123	38.5964	25.1156	22.1563	48.816	45.1327	53.5306	47.8659	38.3086	42.5929
Capana03g001677	48.3409	49.9039	50.8984	31.8239	37.9458	38.7799	57.263	52.94	49.4884	47.6354	53.3748	47.0557
Capana04g000557	22.7945	14.1327	21.8178	32.1755	23.4293	22.1635	16.1335	18.0046	18.9024	20.7695	24.4911	21.285
Capana06g000004	13.8477	15.5877	14.7604	11.3813	11.6408	12.6854	15.5518	15.1409	13.066	10.8665	11.4252	10.4051
Capana03g002493	16.6019	18.1245	13.7193	21.6278	16.5375	15.1349	14.3978	15.6757	12.89	11.629	15.5229	14.6883
Capana06g000358	9.51203	9.17009	11.5969	19.8068	12.2496	15.9633	9.23272	11.5188	11.5516	15.1694	13.4823	16.11
Capana06g000352	2.81689	2.23179	3.11056	6.85244	3.1504	3.52276	2.96428	2.30944	2.51521	5.3919	4.93658	4.41208
Capana02g002145	1.04559	0.585868	0.677581	2.08899	0.75851	0.678652	1.44577	1.67511	1.24288	0.528311	1.28448	0.934902
Capana08g002188	131.207	126.407	125.073	114.168	108.043	118.522	130.058	120.873	125.101	139.064	129.716	132.91
Capana08g002186	0.360147	0.477428	0.374665	0.045876	0.180326	0.39275	0.322141	0.260602	0.361361	0.358538	0	0.129913
Capana00g003691	93.2763	29.2921	69.3331	340.524	57.296	153.014	36.9501	46.1183	44.6035	75.4706	87.0746	75.8943
Capana12g002658	10.7693	6.75335	7.07875	13.4899	12.9342	14.0311	5.9891	7.28393	6.57113	9.05341	7.55303	10.2481
Capana03g002863	23.3978	22.5849	24.1507	30.6326	34.044	22.4652	23.1014	26.4572	24.0762	33.4793	25.7653	30.9625
Capana04g000897	75.3959	80.6872	77.6228	113.508	101.618	107.936	68.0512	70.6942	79.4151	74.3322	69.7771	89.2701
LJ_newGene_13594	0.840768	0.290389	1.07247	1.39627	1.00324	0.854746	0.560354	0.691802	0.977253	0.758043	0.789381	0.507484
Capana10g002316	13.8814	13.4506	12.8399	12.6118	16.823	13.7535	10.5898	9.80271	10.9239	9.24409	12.7617	9.96339
Capana10g002318	51.4152	53.0262	48.9622	54.2343	57.9692	50.8266	51.3776	52.7517	43.3714	54.2024	66.1393	56.1906
Capana04g002494	8.42569	6.21169	6.55476	11.9349	7.5603	5.18275	6.53848	5.0985	4.18939	7.5182	12.2228	7.02831
Capana00g001225	0.888519	0.957928	0.899871	1.90565	1.01697	0.929872	0.944768	0.94073	1.0043	1.09577	0.779848	1.08645
LJ_newGene_8434	4.05169	4.30911	5.12156	3.72081	2.80757	3.96691	5.05233	4.25957	4.77781	4.53429	5.03492	4.68074
Capana09g000121	10.8151	8.8012	8.75736	13.2402	9.57955	7.78257	10.6405	9.71513	10.4077	9.11955	11.1092	8.45632
Capana01g000552	40.7132	39.4338	38.8739	43.2138	35.0334	35.0279	41.5414	37.1593	35.8623	32.3556	37.3409	37.9506
Capana12g000516	45.277	46.4771	45.4037	50.5199	52.8668	48.5255	42.9521	42.3704	36.8505	41.1609	39.978	41.6935
Capana04g000406	24.9368	21.1016	21.4505	49.7025	26.4713	26.3741	25.1952	28.0201	31.5854	26.3506	32.7547	27.3672
Capana05g001863	10.303	12.4937	11.4142	18.1594	10.8745	12.0201	14.2077	15.0001	14.5255	10.4468	12.6971	11.1096
Capana05g001864	1.15925	1.3664	2.20558	3.11981	1.53117	1.80692	1.69978	0.905008	2.07034	2.72485	3.4979	1.17339
Capana01g003333	14.1739	12.8131	12.468	18.0064	15.3778	6.58454	12.3859	10.814	11.5407	7.11409	9.76341	9.90083
Capana06g000594	7.91771	9.28128	8.93952	5.60853	8.47717	7.32494	9.378	8.86248	7.70107	7.59542	9.46353	7.63089
LJ_newGene_127	11.4234	11.6131	11.1642	13.8634	13.9874	10.2976	11.099	10.3864	10.3372	12.4279	12.4373	12.3023
Capana06g002942	2.46817	2.20161	2.23932	2.63483	1.43152	1.86612	2.36067	1.81228	1.61226	1.45013	2.14816	2.162
Capana09g001311	13.9565	11.9524	13.0502	15.9211	20.0049	14.7894	8.85405	9.90901	10.0317	13.4726	14.2223	11.0931
Capana08g001267	0.07814	0.046742	0.063142	0.149826	0.10459	0.0182	0.083563	0.074706	0	0.044697	0.038943	0.101077
Capana08g002511	8.48463	8.2988	7.41462	10.6869	10.3091	8.31371	6.67106	6.70556	6.51727	7.58093	6.9157	6.91063
Capana08g002516	6.22174	6.70144	7.49561	9.0049	6.66806	5.79653	6.52818	7.7004	6.98838	5.75396	6.98875	7.31785
Capana08g002519	1.54253	0.962572	0.813048	5.25826	2.11713	2.37149	1.92086	1.42859	1.65546	2.26681	5.13406	2.3801
LJ_newGene_11236	4.72129	4.61197	4.54954	7.86931	7.75552	5.54843	4.72442	4.65562	4.59638	7.04666	7.66035	7.69386
Capana03g002514	86.4075	84.3875	73.7997	101.684	129.899	85.4605	87.3889	102.219	105.843	52.4139	73.4305	79.4466
Capana03g002510	0.137965	0.077821	0.103008	0.139494	0.188792	0.1484	0.11378	0.100378	0.080637	0.128409	0.115547	0.162107
Capana00g002180	26.1176	25.9327	26.2719	20.7782	25.5507	21.5123	25.9583	25.7274	24.5526	22.3396	25.6537	24.0823
Capana09g002135	1.03514	1.01826	0.901673	1.65977	0.989843	1.41997	0.814344	1.0641	0.973598	1.5389	2.25162	1.37514
Capana12g002468	24.8162	11.8815	18.8041	36.7308	21.8465	13.2941	14.1757	13.2258	17.0375	14.3788	21.2893	18.6429
Capana03g000910	0.201052	0.472897	0.427282	1.51643	0.510657	0.789018	0.256767	0.31867	0.493745	0.384148	1.39159	0.341151
Capana03g000914	107.733	100.049	100.932	117.716	95.1537	85.9165	83.8436	86.4489	78.5884	88.9301	76.4392	84.156
Capana03g001354	0.290878	0.335741	0.205892	0.379833	0.293419	0.251964	0.203496	0.244266	0.232815	0.164837	0.122525	0.178478
Capana03g004321	0.050524	0	0.053953	0	0	0.066281	0.014481	0.012324	0.109005	0.049897	0	0
Capana00g004842	0	0	0	0.110292	0	0	0	0	0	0	0.092942	0
Capana10g000043	11.0044	7.80342	6.93756	138.709	7.41131	26.4656	10.9721	7.03268	11.8849	34.295	65.3674	10.5994
Capana10g000590	29.3189	25.0342	25.5773	43.0562	32.2789	34.1456	24.5655	27.5793	24.1264	28.7609	36.693	31.7727
Capana10g000592	0.376002	0.145718	0.374378	0.765326	0.415768	0.282516	0.17924	0.302307	0.404998	0.359603	0.580958	0.618158
Capana10g001881	8.15446	6.87892	7.25088	14.8514	6.5051	7.93683	7.16452	6.87171	6.84015	9.80575	13.5864	8.31477
Capana10g001884	25.4897	25.9012	24.7034	19.5486	15.9421	14.9945	26.1918	26.608	23.7628	22.7959	23.4683	25.7245
Capana10g001885	23.2853	29.7542	25.3787	24.0527	19.6428	20.3254	30.1725	29.4598	30.5209	25.8043	25.7265	29.0543
Capana03g002984	14.5715	11.8413	11.1172	24.2053	18.5715	13.2582	8.76433	9.37981	8.66441	12.0014	15.9691	14.9855
Capana10g000864	214.532	90.4774	161.017	263.169	114.35	92.8905	104.463	100.429	98.9781	99.5256	142.15	102.591
Capana09g001153	10.6574	7.88125	8.77133	26.0722	10.2745	10.9542	7.04652	7.28813	7.25254	7.66227	12.6142	7.38655
Capana00g001387	6.68945	5.63943	7.50912	5.02527	4.10094	6.36359	5.90538	6.96675	7.66367	5.36046	4.51101	5.11759
Capana03g001921	0.156099	0.193131	0.313804	0.90122	0.330499	0.188645	0	0.367299	0	0	0.195337	0.306031
Capana09g001488	8.31026	9.00509	8.71988	11.6691	8.60235	9.88946	8.10259	7.3512	10.3458	7.50044	6.26318	5.93738
Capana08g002620	1.64841	1.57013	1.5718	2.4582	2.43202	1.80794	1.05446	1.08855	1.7505	0.85905	1.40489	1.72043
Capana08g002622	34.7951	26.1182	43.6421	18.0308	23.8631	34.7935	35.3773	35.3823	33.3479	27.4351	10.0697	23.2388
Capana11g000478	8.16351	8.34622	8.24819	5.36564	4.00953	5.06069	9.47283	9.30723	8.86289	8.88552	8.37595	7.36427
Capana01g003508	3.31163	2.00987	2.66893	3.81662	3.29898	3.47912	2.06379	1.60733	1.30694	2.4891	1.41036	2.59062
Capana01g003505	0	0	0	1.48343	0	0	0	0	0	0	0	0.026841
Capana01g003507	0.547	0.311663	0.242316	5.81553	0.04169	0	0.271245	0.289401	0.427437	0.125041	0.172928	0.288766
Capana01g003502	3.7242	3.372	3.7741	12.8125	4.08752	4.83438	3.60769	2.43285	4.87122	7.63563	4.27349	3.57541
Capana10g001059	28.9574	29.1595	32.4836	39.1184	24.9839	29.7435	25.8047	26.605	28.2153	35.5056	30.841	31.4054
Capana10g001051	0.387249	0.671827	0.464277	2.93248	0.472118	1.46775	0.207043	0.293643	0.363265	2.23389	3.16933	1.55386
Capana11g001709	22.4477	22.4521	22.5164	39.1779	23.8342	22.2912	28.5432	26.8698	23.9803	24.1494	35.2452	29.4825
Capana01g002670	29.0079	30.2078	28.4484	34.4946	39.5017	34.6319	30.0352	30.3605	28.4297	36.1769	35.2722	35.541
Capana01g002672	12.6419	13.9971	13.2053	9.32312	9.91966	9.20673	14.9898	14.4355	12.2171	12.5112	13.9269	11.6526
Capana06g000148	5.92962	5.71693	6.09272	6.07754	8.74433	6.63	4.24057	4.85086	5.18132	6.25836	5.65094	6.76309
Capana02g002102	184.474	167.154	157.53	190.405	175.6	152.177	148.841	164.314	158.599	143.806	201.635	152.08
Capana12g001161	11.2114	12.9796	8.86327	19.8931	11.166	11.9869	9.96112	10.5699	8.23383	12.7838	10.5497	11.2124
Capana05g000149	16.3332	19.3577	14.0399	79.6515	35.4468	45.3835	12.1562	12.554	12.9978	19.9011	23.6154	18.6361
Capana01g003517	30.3626	28.8856	25.1562	42.4609	39.3672	32.4863	27.2304	25.9087	22.1545	37.7323	38.2117	39.6296
Capana02g003245	21.2024	20.9669	18.3792	29.561	29.8675	25.8464	20.2935	21.163	19.3745	27.6329	26.2875	25.6623
LJ_newGene_2393	10.7655	7.72301	7.60611	30.5041	6.24805	6.9284	10.8671	6.52162	8.85935	8.66798	20.294	8.1002
LJ_newGene_988	3.26713	3.28447	3.37186	2.58208	1.04407	1.82734	3.34795	2.74136	4.03603	3.18292	2.56144	2.77669
Capana02g000265	0.278838	0.630092	0.382806	0.920441	0.38561	0.418879	0.594813	0.369727	0.35549	0.389476	0.274481	0.154575
Capana02g001799	57.0415	29.7001	49.7954	111.378	40.1937	59.1606	60.1148	55.4205	49.7984	69.3662	97.7704	65.9495
LJ_newGene_11069	0.220372	0.327184	0	0.714453	0.555233	0.518232	0.213488	0.172015	0.550779	0.348959	0.121159	0.150917
LJ_newGene_11064	0.918632	1.3119	1.01829	2.06949	1.55316	0.628728	1.17306	0.710847	0.919076	1.23243	1.59443	0.40202
LJ_newGene_6201	57.3226	56.0788	59.8641	54.086	65.4542	82.0577	69.253	65.1879	68.426	63.1367	89.3239	68.2808
Capana02g001136	46.8998	39.5946	42.3975	52.1543	59.2219	54.7271	38.8078	41.5145	41.481	47.4779	47.8011	44.4689
Capana02g001133	2.18418	1.69312	2.01058	2.98708	3.52642	2.37155	1.59377	1.87404	1.99302	2.24158	1.97255	2.45922
Capana06g002420	37.9297	31.0632	36.6193	40.46	37.0197	34.6875	34.9413	35.5916	34.2538	33.1901	30.7464	35.3738
Capana03g001963	21.9758	20.8684	21.0639	26.5506	24.0237	22.2469	20.5514	20.9887	20.1431	23.5396	25.9981	22.2723
Capana04g002049	6.65748	6.94709	8.57163	13.5185	11.6398	10.1837	6.14901	7.07303	9.23928	16.2037	11.0181	13.6253
Capana03g000701	3.55038	3.62657	3.48659	6.37608	3.72927	3.3731	3.41087	3.01673	3.3908	3.93721	4.15827	3.5775
LJ_newGene_7608	9.10119	7.77169	8.30094	13.3002	10.2631	10.0069	7.9627	9.52711	10.4758	12.5012	15.5815	12.7888
Capana10g001295	0.116802	0.06465	0.375518	0.798758	0.225233	0.385117	0.241424	0.323623	0.421306	0.266397	0	0.327279
Capana10g001290	46.2928	48.6975	52.1337	33.6758	35.3792	39.6754	47.4136	45.0303	50.9633	47.9454	48.1193	44.054
Capana10g000656	20.5628	18.2658	20.3924	23.0645	17.9433	21.3712	18.3498	19.7956	21.7166	23.8364	28.3893	22.9401
Capana00g003500	226.019	208.875	195.111	293.35	324.061	295.923	176.694	173.076	173.92	206.962	241.473	226.436
Capana03g003420	8.44891	7.69852	7.69624	24.2884	7.49817	10.4806	5.94993	6.52149	7.03556	9.62058	11.3576	7.03838
Capana04g000039	93.2856	96.0878	79.9622	57.7299	59.7468	84.7613	92.4555	89.2267	89.8391	105.076	107.713	85.9276
LJ_newGene_14755	4.44131	4.93846	4.92437	4.51575	3.93552	4.36385	4.44576	5.47166	5.19893	4.807	4.69302	4.70444
Capana05g002058	18.8381	19.7605	12.61	27.3757	27.0616	9.92331	9.00865	5.60619	5.17194	12.931	14.1446	11.9472
Capana07g002243	30.1868	28.7995	28.8297	39.7721	32.9503	28.0059	31.7248	32.2164	32.5949	30.1437	34.3843	30.0859
Capana07g002242	22.4715	24.4078	16.8054	33.6692	31.3343	28.2497	9.27002	8.74137	6.70773	11.4687	16.5877	15.4414
Capana07g002240	279.308	235.5	243.772	717.422	764.019	818.248	233.352	256.914	261.235	294.496	279.369	425.94
Capana08g002414	1.99909	1.81862	1.68775	2.54092	1.39648	1.05731	0.618079	0.86807	1.02979	2.43619	3.41063	1.25834
Capana05g001478	0.048933	0.166782	0.088134	0.788515	0.680979	0.576314	0.116583	0.242215	0.285685	0.40166	0.225899	0.215234
Capana05g001476	24.4287	23.4668	26.7633	20.922	17.9907	24.2163	23.2256	26.8316	24.9261	23.939	24.7336	23.4552
Capana01g003710	3.47263	3.97321	4.093	4.56922	3.44397	2.93095	3.76859	3.80629	3.82382	3.7748	4.24242	4.00237
Capana01g003713	4.6327	5.01953	5.07784	5.39943	4.43876	4.88759	4.34162	4.78739	4.19801	3.65419	5.67363	4.53369
LJ_newGene_7745	3.57953	3.17526	3.51099	4.51217	3.72998	4.05148	3.25111	3.04489	3.59883	2.44773	2.172	2.36258
Capana03g003771	2.78375	3.16997	2.46336	6.08669	2.51186	2.98308	2.91072	2.01802	2.91895	3.43376	5.60974	3.29003
Capana08g002101	18.8493	17.9103	18.3024	22.3341	14.6821	15.4008	14.2378	15.6521	16.0492	15.0041	15.8317	14.4807
Capana06g001009	366.721	352.025	308.421	573.062	715.372	709.697	343.814	421.227	360.181	457.694	489.694	447.957
LJ_newGene_5174	1.81399	1.76667	1.94308	3.44748	2.64386	2.85932	1.87331	2.11793	2.04867	1.89599	1.39569	1.77141
Capana03g000549	68.499	60.8398	58.7228	94.0057	102.303	102.812	63.5942	62.7239	52.8958	51.4958	53.9193	60.6844
LJ_newGene_11605	20.3519	20.5974	19.2492	25.1929	21.5357	18.5398	20.0379	19.4331	15.8741	24.5976	21.6847	21.6497
Capana02g003455	86.0526	88.9156	89.4823	80.8512	95.0642	94.5802	83.8656	94.8769	90.8491	89.1304	87.6866	90.8772
Capana02g003452	12.9627	12.3658	11.9718	37.3973	15.6449	13.3056	9.9799	8.26324	13.0406	17.5656	25.9973	18.1715
Capana08g002683	23.8948	22.4789	23.4756	46.2767	15.4131	21.9138	21.9007	22.0859	21.0476	22.5092	23.5652	18.9927
Capana12g002037	6.69358	7.3372	7.08773	10.358	11.1347	8.12852	5.45999	4.66813	4.48208	10.217	9.14926	9.25432
Capana12g002034	40.8108	36.1995	29.3843	66.8487	77.0845	54.3773	11.7245	14.1051	10.8796	18.4609	19.419	13.0063
Capana12g002035	40.7339	30.5456	38.3155	51.2875	35.616	45.4683	29.8398	39.201	38.5135	22.2504	24.8225	25.4142
Capana04g001275	0.046196	0.074978	0.293245	0.125646	0.137449	0.296803	0.457904	0.355004	0.350342	0.498853	0.150074	0.460781
LJ_newGene_10899	4.2163	3.44744	4.30926	5.16383	4.3471	4.13635	3.29116	3.54899	3.63244	3.43756	3.00015	3.04626
LJ_newGene_1485	1.31373	1.39281	1.08648	1.10805	1.27768	1.23279	1.31242	1.31149	1.45367	0.799787	0.6168	1.04782
Capana02g002263	0.507197	0.128146	0.5765	1.15772	0.122546	0.462089	0.225786	0.191569	0.338023	0.53703	0.305675	0.138076
Capana02g002261	47.1678	47.1393	41.1945	46.9051	50.2225	28.7777	41.8061	34.5724	36.238	40.4981	34.4806	45.9233
Capana02g002267	31.6105	28.3027	30.726	24.0051	29.509	30.3319	28.6429	32.6594	35.7938	31.6595	31.1659	33.57
Capana10g001483	35.3122	31.413	32.036	51.4464	43.9293	32.7068	26.5039	21.8278	24.6315	27.0783	26.7688	27.6665
Capana01g002020	5.80807	6.07587	5.87184	8.16799	7.88512	7.35194	6.37789	6.85749	6.42655	5.09314	5.18439	5.30083
Capana00g002576	0.027498	0	0	0.056312	0.080887	0	0	0.026503	0	0	0	0
Capana01g001426	0	0	0.00793	0.062031	0	0	0	0.066039	0	0.011236	0	0.020115
Capana01g001421	0.433633	0.575594	0.569659	6.66852	2.59414	6.05007	0.609841	0.50952	0.40982	2.14945	6.42983	3.05046
Capana01g003860	25.4346	22.1166	22.4116	27.2778	35.2063	28.2959	21.2461	21.9585	25.9644	26.275	26.8099	27.241
Capana03g003216	6.52417	5.65277	6.8714	7.7068	6.97935	6.82882	6.23374	6.63665	7.03975	7.60925	8.50043	8.285
Capana06g001641	1.31231	0.756577	1.31407	8.23789	2.19733	2.84203	1.53664	2.47322	2.0871	5.20038	7.61428	2.47577
Capana07g001288	20.6361	7.3395	15.1822	71.0147	16.798	21.4606	12.8057	10.3336	8.99785	15.091	69.955	16.4947
Capana08g001157	0.429224	0.64728	0.702089	1.03841	0.663843	0.511888	1.34335	0.472865	0.559888	0.465008	0.350247	0.571386
Capana11g001311	10.8835	11.0653	12.6056	22.1521	9.30813	15.0852	11.9343	12.5879	14.5895	9.16538	8.68924	6.7801
Capana11g001310	0.14483	0.271184	0.161474	0.415415	0.201205	0.278333	0.197576	0.249178	0.188796	0.102559	0.059133	0.089708
Capana09g000443	15.7581	11.2364	15.1315	24.5687	11.9132	12.7352	13.8396	14.0715	11.6896	11.6948	11.0554	10.9087
LJ_newGene_14253	5.04781	4.03057	4.59589	6.67249	5.32365	3.72377	4.23212	2.83856	3.72129	6.45215	4.8604	6.47043
Capana11g002033	0.043458	0.107832	0	1.90396	0.020611	0.24131	0	0	0.065568	0.1849	0	0
Capana11g002039	0	0	0	0.025224	0	0.023294	0	0	0	0	0.063139	0.019023
Capana01g004352	5.58919	5.40662	4.4042	72.0035	6.4646	14.8567	5.42824	3.72114	4.44923	20.9873	36.9357	11.2454
Capana12g001556	12.7217	13.6696	12.0828	19.8069	21.3151	15.3387	10.5253	11.721	14.9407	13.55	14.8692	16.9675
Capana06g000254	12.3438	12.4551	12.2794	8.37697	10.2789	9.85983	12.5701	12.0285	10.7642	8.79294	11.6739	9.71335
Capana02g003085	1.29117	1.37257	0.993905	2.31007	1.01102	0.940497	1.4123	1.95019	1.5891	1.6148	1.47469	1.03591
Capana02g003086	0.13055	0.046552	0	0.482815	0.102444	0.164099	0.101292	0.049875	0.055624	0	0.158732	0.01992
LJ_newGene_7257	3.26307	2.80117	2.93352	5.88411	4.43275	4.81526	2.71812	3.7742	3.05214	4.04526	3.90904	3.68037
Capana08g002316	0.058533	0	0.115254	0.136442	0	0.044344	0.128907	0	0.051568	0.047318	0.102358	0
LJ_newGene_2152	1.52645	1.11058	1.25911	1.96092	1.4113	1.5183	0.832739	1.12332	1.49789	1.21622	1.94671	1.40725
Capana02g002935	7.40033	6.51644	5.42282	11.1368	7.59133	6.88972	6.55312	7.52956	8.21452	6.94509	7.82599	7.14128
Capana02g000574	5.18	4.30827	5.23465	8.89669	6.66581	5.99969	5.69228	5.86907	5.54062	8.51568	7.00879	8.7866
Capana03g004505	5.39326	5.92071	5.07411	3.18584	5.47713	5.16145	4.41939	5.67937	5.0508	4.40328	4.8392	4.20232
Capana10g001800	8.15886	9.00271	9.13481	44.288	8.11717	15.4833	8.96356	6.31331	10.031	24.8808	27.4388	9.45895
Capana00g004225	0	0	0	0.075994	0	0	0.053322	0	0	0	0	0
Capana02g001626	0	0	0.051869	0.032685	0	0	0	0	0	0.065712	0.078487	0
LJ_newGene_13495	9.70119	10.5621	9.34967	11.9505	10.4933	10.2409	10.0117	10.5261	9.54141	10.8517	13.2143	10.8998
Capana04g001113	0.290211	0.438367	0.204157	0.797538	0.798678	0.578813	0.128592	0.150416	0.055018	0.155226	0.245243	0.094857
Capana03g002016	22.0091	22.3515	20.5362	15.3515	22.3433	20.7598	21.5207	24.3997	20.8742	19.3007	23.9156	19.8055
Capana00g001308	7.59176	5.97871	7.1115	9.93975	6.60511	8.24876	7.19318	7.25613	8.71812	5.27235	6.93703	6.1848
Capana00g001307	7.50811	9.3017	10.4273	7.96448	9.21323	9.39593	10.6701	10.8837	10.3694	11.6225	10.5246	12.1868
Capana00g001305	1.12903	1.15024	0.657466	1.60556	2.68706	1.18085	1.31111	1.46789	1.1174	0.882758	1.94599	1.61482
Capana02g002545	19.9701	21.3556	18.0601	26.2561	24.4538	18.0648	17.1267	14.6667	15.3459	22.3898	22.039	22.902
Capana02g002544	0.049553	0	0	0.2626	0	0	0	0	0.063281	0	0	0
Capana02g002543	1.53822	2.04886	1.07502	6.11611	3.47556	5.61272	0.621889	1.03871	0.179248	0.897129	2.22075	1.14883
Capana02g002542	3.40426	3.92378	4.55355	12.088	5.48782	4.81261	2.04304	3.19327	3.15494	5.3459	5.01416	5.87849
Capana01g003586	0	0	0	0.097539	0.117087	0.036611	0.039425	0	0	0.024673	0.024815	0.074837
Capana01g003589	78.7952	77.3392	80.0015	69.9149	81.4195	79.1967	81.6149	80.2012	85.3171	76.2463	81.1285	74.5
Capana01g002187	164.441	172.953	169.758	141.444	152.866	201.011	182.286	174.16	180.314	162.243	203.516	170.081
Capana02g002362	1.90315	1.13217	1.52254	2.33763	2.21257	1.63175	1.6008	1.28773	2.2906	1.2547	1.35731	1.85717
Capana04g000727	0.434161	0.584937	0.677021	1.07771	0.382839	0.734779	0.33384	0.381635	0.333791	0.371958	0.587495	0.269221
Capana04g000725	2.67422	3.71544	1.82439	4.47081	3.62052	1.82377	1.99654	3.19092	1.71735	2.27949	1.65491	2.36325
Capana00g003216	15.0593	17.0275	17.7142	47.7337	32.7128	32.9311	13.3996	17.5024	22.1898	19.7693	15.3244	24.964
Capana00g003217	14.5822	15.4054	17.1214	39.9179	23.0451	31.2033	11.8842	14.5832	16.1607	18.1127	11.6855	19.9684
Capana08g002351	471.999	385.434	349.147	551.785	495.088	408.887	272.987	257.966	264.834	258.221	297.111	245.145
Capana05g000477	0	0	0	0.074729	0.01549	0	0	0	0	0	0.08714	0.031983
Capana07g001122	3.13192	3.11896	2.78787	4.74843	5.02206	3.3004	3.454	1.86724	2.37824	3.76166	4.53422	4.22369
Capana08g001690	15.1306	16.0206	10.5786	24.5797	24.9162	19.4735	0.05822	0.038351	0.105784	0.046605	0.146811	0
Capana04g002818	8.41275	8.35666	7.4514	12.4431	14.3563	10.7366	8.82762	7.58675	7.96675	11.3178	11.4361	12.519
Capana04g002815	0	0	0	0.318611	0.191216	0.034203	0.15623	0	0	0.07101	0.044655	0
Capana04g002813	65.0745	61.4683	50.7622	74.3527	80.7034	47.923	36.0584	32.5238	32.0022	57.7859	63.2517	48.0551
Capana06g002864	7.97736	6.8787	7.62003	9.50183	12.4859	12.2907	7.29373	6.46319	3.3371	9.08837	8.84857	8.62248
Capana09g001216	0.175532	0.054997	0.130201	0.265309	0.098043	0.217552	0.24374	0.10881	0	0.153026	0.212166	0.086223
Capana02g000778	1.56808	2.01426	1.20119	2.02107	2.75324	1.20625	0.831265	0.981763	0.61271	0.80588	0.79754	0.664844
Capana02g000779	1.59939	2.37669	1.13187	2.43718	2.46827	1.45805	1.24429	0.909797	1.06369	0.675728	1.01316	0.973537
Capana07g000291	9.38534	9.13041	11.34	32.9883	7.14597	4.93502	11.8567	6.13252	11.3426	16.0426	26.7248	11.5245
Capana07g000743	55.6978	49.5844	45.5555	74.9982	91.0142	67.9603	25.5908	24.5828	21.2707	33.4347	41.925	37.2897
Capana07g000744	49.1861	49.8571	42.1488	89.2594	88.6375	99.7598	27.5102	30.228	23.2436	36.8451	44.07	37.6732
Capana07g000745	0.322103	0.306682	0.26794	0.627546	1.15559	0.303833	0.105052	0	0.273051	0.088809	0	0.086189
Capana03g002254	4.21971	4.52105	4.84244	4.78287	3.71388	4.01159	5.4653	5.10844	6.10216	5.21929	5.09287	3.83831
Capana02g001123	126.728	146.066	106.036	189.666	247.663	216.645	76.0779	78.4273	70.4682	125.098	128.559	117.729
LJ_newGene_4067	0.972867	1.33211	0.830166	0.852079	1.54608	0.838985	0.657488	0.316969	0.354199	0.671703	1.08373	0.611785
Capana07g001916	0.977867	1.07817	1.20766	1.65807	1.00149	0.895861	1.13589	1.0721	0.654126	0.709174	0.758167	1.12229
Capana07g001913	0.262389	0.504481	0.225341	0.709855	0.456309	0.383603	0.286875	0.319163	0.385721	0.418855	0.655852	0.48715
Capana02g002389	7.22134	3.9154	4.06064	16.4772	8.66763	12.3145	4.0413	4.06097	4.99149	11.2369	16.2797	9.35984
Capana02g002388	1.02635	0.799242	1.0378	1.37285	1.16036	1.04764	0.806068	0.880381	0.838779	1.31339	0.920357	1.01328
Capana02g002386	58.8227	58.3287	49.4786	113.985	73.4972	82.8648	45.0029	57.6283	48.1573	73.3137	76.7259	71.5398
Capana03g001780	71.8332	40.2448	61.9029	125.341	55.8934	59.6072	37.0544	43.4788	42.7006	43.338	46.5204	42.9463
Capana03g000780	0	0	0	0.0865	0.086435	0	0.063232	0	0	0	0	0
Capana03g000785	38.4991	16.3647	29.5008	65.4687	25.449	33.546	19.7108	21.1344	19.1339	15.1131	23.4504	16.7588
LJ_newGene_6332	4.49576	3.48645	4.64161	5.53772	3.07098	3.57296	3.19533	3.0805	2.92984	3.37491	3.06775	3.22098
Capana00g002321	1.36084	1.67981	1.50564	2.0835	1.515	1.7163	1.89278	1.64901	1.45431	2.15168	2.50647	1.95678
Capana00g002320	18.7424	8.72437	14.3678	35.7351	11.0822	12.0696	9.95311	10.0218	9.55265	12.0632	15.4127	10.6695
Capana12g000495	166.123	158.573	163.783	132.635	143.414	175.292	174.577	151.312	155.713	176.584	177.017	166.819
Capana02g003167	2.88372	2.16803	3.23083	5.9414	2.67198	3.83032	2.8615	2.52284	1.95794	3.32251	5.87862	2.50116
Capana02g003164	0.055117	0.056358	0.132233	0.140474	0	0.051993	0.052428	0.124777	0.074848	0.012583	0.057345	0.056732
Capana03g000126	27.8653	28.4986	18.2017	41.2557	48.4981	23.7618	7.62873	6.26564	4.52052	9.88668	17.2078	11.922
Capana02g003168	3.00556	2.04127	2.59908	7.85423	3.82174	5.5424	3.03008	2.67996	3.18283	3.51879	6.38849	3.3151
Capana10g000161	20.4139	13.4431	17.577	66.9558	14.0249	17.5974	13.0549	11.6732	13.3955	23.3532	36.3024	11.0121
Capana00g004587	0.104355	0.233285	0.136133	0.403559	0.257278	0.182101	0.138926	0.147511	0.067168	0.262222	0.159068	0.142682
Capana00g001566	0.770066	0.643814	1.04713	1.2242	0.644332	0.508717	0.870135	0.585868	0.547106	0.928216	1.22008	0.536892
Capana00g001563	0.167799	0.189732	0.058163	0.46872	0.348812	0.174605	0.133416	0.040684	0.084471	0.154998	0.161759	0.171234
Capana02g003100	40.6651	31.4395	28.2748	68.1369	41.0425	32.48	24.5691	22.6751	19.4287	39.0135	46.5482	41.5652
Capana00g003588	0	0	0	0.09004	0.071797	0	0	0	0	0	0	0
Capana00g003587	0.056736	0	0	0.057598	0.048941	0	0	0	0.06694	0	0	0
Capana03g000100	0	0	0	1.53165	0	0	0	0	0	0	0	0
Capana00g001692	2.94427	3.44719	3.74456	1.68262	3.43638	2.28384	3.79944	3.94967	2.50574	2.27714	3.41632	2.62337
Capana08g002278	0.81393	0.300898	0.440928	13.6495	0.581376	0.632546	0.804928	0.503475	0.544843	4.52974	7.51452	3.73284
Capana08g002277	70.3308	70.4896	78.659	98.7596	91.0863	66.6954	75.1052	82.3365	86.4571	84.3217	78.6407	77.1664
Capana00g004053	28.5643	30.8172	27.5848	49.7783	55.1839	46.2344	26.0355	29.9929	33.2502	41.7734	38.6591	40.0818
Capana00g004052	1.97149	2.04812	1.38936	2.72251	1.74821	1.94096	1.0194	1.61943	1.83613	1.97135	2.30372	2.21177
Capana04g000968	0.221699	0.766899	0.236743	14.7862	0.59137	0.591458	2.36191	0.834968	0.850915	2.01173	12.664	1.24124
Capana05g002328	16.5097	19.6927	17.6242	22.0089	21.8443	19.2128	16.3062	16.1919	15.4727	16.5013	16.9273	16.971
Capana10g000943	0.038009	0.004146	0.049518	0.191554	0.146747	0	0.003268	0.12296	0.016761	0.023139	0.00872	0.039253
Capana04g001619	133.493	125.738	133.862	123.831	126.959	148.108	134.697	142.373	143.139	130.022	141.078	134.087
Capana04g001615	4.84855	4.63047	4.45078	6.37496	6.34594	4.83824	5.13243	5.03727	5.19983	6.09347	6.04063	5.72106
Capana04g001610	14.8617	9.82166	11.3762	32.3099	11.2578	13.4677	10.9222	11.7672	11.7237	9.76964	25.4213	12.0993
Capana04g001611	25.4694	14.6049	20.8275	44.5732	11.1424	11.5212	19.279	17.3282	15.465	18.4419	39.7914	19.2366
LJ_newGene_7819	13.0565	7.24674	10.6003	68.3698	9.21647	10.8198	8.81604	6.84576	6.77542	11.4001	20.9997	11.8377
Capana05g000870	48.1376	50.1779	49.0191	53.549	54.6225	45.6884	44.5519	42.9794	43.7917	48.8765	45.0429	40.6178
Capana04g000442	0.041714	0	0	0.141783	0	0.034693	0.118033	0.037099	0.022183	0.043188	0	0
Capana04g000443	17.197	17.5681	16.8761	19.4033	17.609	16.9981	17.4913	17.8185	19.0648	18.015	17.5337	16.6471
Capana09g000014	0.711092	0.343856	0.352378	0.884945	0.537227	0.339161	0.15416	0.640212	0.117875	0.250496	0.870311	0.500255
Capana05g001822	0	0	0.038853	0.208236	0	0.030524	0.041193	0.052087	0.060395	0.059215	0.103102	0.042644
Capana11g001061	4.3538	7.01126	6.54951	7.51211	6.77237	5.61587	3.59779	1.29203	4.16737	3.323	3.49458	2.06054
Capana11g000036	3.77892	4.38308	5.17438	11.2023	10.2008	8.19986	4.18452	5.28388	6.32264	11.5353	8.94046	11.6684
Capana05g001564	0.054275	0.06635	0.086937	0.211876	0.319309	0.147162	0.036168	0.047306	0.052614	0.044606	0.02818	0.111731
Capana05g001566	24.8854	21.0459	20.6573	25.8602	35.1369	25.0202	20.6133	22.5811	21.7382	24.6617	22.7386	24.1247
Capana01g002448	0.095076	0.108622	0	0.109368	0.070055	0.047086	0.064511	0	0	0	0	0.041004
Capana01g000179	0.061889	0.105064	0.184065	0.356962	0.234951	0.193039	0.039048	0.055992	0.216973	0.264672	0.531331	0.378004
Capana01g000176	0.358603	0.306176	0.760268	1.7584	0.194672	0.186141	0.149747	0.117474	0.184479	0.195962	0.849405	0.16785
Capana04g000579	3.46467	3.71388	3.29901	3.45507	4.09262	2.78084	2.3359	3.32005	2.54012	2.91093	3.41573	2.80112
Capana06g001375	3.99121	4.39041	4.24902	5.49275	5.25408	4.67879	4.15805	3.99084	4.39899	5.39195	4.8271	5.13466
Capana06g000974	15.6912	14.7645	13.6323	47.2745	17.7022	16.9048	22.8962	22.1624	19.0085	17.8707	52.275	24.4439
Capana06g000976	17.4717	13.67	14.1533	15.3879	14.1451	15.4489	16.0658	15.9069	18.4125	15.6569	18.1162	17.8039
Capana08g000735	65.5895	70.6361	69.5842	53.3534	71.9619	63.8934	71.8517	71.0479	69.4271	56.0076	66.1529	58.6891
Capana00g005082	10.1406	9.5815	6.93622	53.1739	33.7958	44.2457	5.82402	8.33448	9.59672	29.516	17.3631	28.8185
Capana02g003369	2.44694	2.13563	2.37343	7.87359	2.65205	4.04792	4.5747	2.16612	3.99881	4.62831	7.31573	3.29994
Capana03g003839	0.315432	0.074584	0.212157	0.612403	0.405454	0.385158	0.068648	0.188314	0.319542	0.154594	0.109599	0.167894
Capana08g002608	0.458688	0.447834	0.144377	0.826126	0.141491	0.385996	0.224668	0.376825	0.468327	0.528088	0.40779	0.353716
Capana02g001859	2.35594	8.52438	1.81983	5.49749	0.913346	0.263541	1.4873	0.492786	0.383109	0.802032	0.100174	0.59606
Capana02g001855	56.9744	50.8146	41.6063	60.7655	68.0193	42.0159	27.058	19.8857	19.1308	38.3505	42.9242	34.7023
LJ_newGene_11303	0.465597	0.482769	0.530189	1.50976	1.4051	0.723589	0.515716	0.322355	0.292515	0.791502	0.548088	0.644467
Capana02g001278	0.060202	0.016728	0	0.218795	0.05247	0.069842	0.06053	0.080953	0.066222	0.10175	0.10242	0.144013
Capana02g002776	5.03399	5.74038	2.59512	1.47027	4.29774	2.75588	5.83214	4.90397	4.61433	0.491914	4.23354	1.62242
Capana04g002724	0	0.016046	0.062843	0	0	0	0.025301	0.010505	0.012868	0.059392	0.042635	0
Capana09g002042	0.637231	0.798211	0.771202	3.19121	0.925218	0.677334	0.524881	1.14334	0.741342	1.7489	3.32513	1.41057
LJ_newGene_9652	0.356414	0.345106	0.377202	1.25378	1.13717	0.84693	0.226116	0.319353	0.190055	0.224081	0.563493	0.336922
Capana12g000046	1.11706	0.839184	0.579945	2.29976	1.62292	0.689244	0.935394	0.630948	0.398238	2.40598	1.22995	3.20823
Capana12g000042	0.058261	0	0	0.312072	0.085483	0.152483	0	0.051993	0	0	0.080352	0
Capana10g001401	10.1799	9.31103	9.07974	11.4273	10.0896	9.38577	10.6014	9.18642	9.70121	9.68059	8.68385	9.44825
Capana10g001402	32.9994	29.5174	33.6465	58.7007	34.0041	45.358	34.1981	34.7397	39.8208	43.4794	43.0583	43.5612
Capana00g002282	12.8566	12.5146	11.7294	8.01177	8.62347	9.58658	12.7678	13.1209	14.6291	10.2233	12.3865	10.006
Capana03g004214	202.274	144.94	188.196	231.887	98.4669	202.236	150.731	122.534	150.313	190.412	172.054	147.8
Capana00g003628	5.36284	4.78968	4.81509	14.6946	2.41492	2.18054	5.45247	4.64122	4.67973	4.16677	13.4194	4.58662
Capana04g000372	10.0791	9.47129	8.20743	15.2599	15.7726	9.20506	4.47148	3.96373	3.64799	7.73534	9.63833	7.10963
Capana10g000464	0.14486	0	0.139221	0.454715	0.229192	0.213839	0.077849	0.07024	0	0.11337	0.125703	0.069682
Capana12g002379	14.4229	14.972	15.1778	16.4701	14.1102	15.1046	17.0236	17.8408	16.5733	17.5397	15.1724	18.4116
Capana01g001963	5.92956	4.5548	6.13747	7.36938	7.49953	4.56524	4.05361	6.61986	6.40752	5.88244	3.58017	7.03729
LJ_newGene_747	0.146637	0.462184	0.329341	0.163111	0.338728	0.108666	0.132983	0.387919	0.558756	0.332092	0.196069	0.257839
Capana05g002158	0.09988	0	0.019251	0.30881	0.194225	0.097794	0.082078	0.05396	0	0.089422	0.076671	0.096467
Capana05g001598	318.269	279.218	269.079	222.932	282.37	261.114	318.726	267.699	357.011	291.179	327.888	305.649
Capana07g002364	0	0.120099	0	0.132396	0.070248	0.104364	0.060047	0	0.047364	0.109397	0.017685	0
Capana11g000276	47.0999	43.2914	45.1659	35.9429	45.083	46.3648	46.2356	40.043	41.1233	36.9765	42.8633	45.8184
Capana08g002600	0.048991	0	0	0.030017	0.027891	0.020563	0	0	0.02437	0	0.018926	0
Capana09g000198	46.061	46.0551	46.7882	64.0115	65.1943	68.4812	43.6962	52.7725	47.3455	47.0484	47.5583	48.0716
Capana09g000193	671.768	683.901	718.323	548.754	507.594	611.633	780.839	523.85	756.177	843.411	688.38	692.302
Capana01g003614	0	0	0	0.065197	0.112742	0	0.072999	0	0.03688	0	0	0
Capana07g000439	5.39918	5.67462	4.1611	26.5405	3.89254	14.1994	7.24717	6.87153	6.7918	2.25025	15.6036	3.18702
Capana03g003419	119.514	113.809	84.1905	193.971	210.413	182.976	51.0525	52.0449	41.1501	86.3886	106.469	81.7172
Capana05g000517	1.11596	1.10076	1.01061	0.737371	0.705423	0.36364	1.60479	1.7444	1.80524	1.36646	1.26417	1.24555
Capana08g002064	55.8215	43.9477	44.3303	82.1637	44.7371	40.6813	45.5944	42.5184	35.5169	26.3271	55.0711	32.3672
Capana08g002065	0.032537	0.023214	0	0.122538	0.0443	0.021659	0.100133	0	0	0	0	0
Capana08g002060	6.51558	5.49654	4.12966	10.3919	8.2704	7.02128	3.88143	3.19868	3.33577	4.77437	5.32014	4.39679
Capana03g000375	49.93	41.0447	45.9015	97.0754	48.7931	77.9801	37.1576	47.0853	42.6364	52.9121	40.1433	48.0151
Capana03g000377	3.98289	4.43005	4.45589	6.22336	8.53694	7.32129	3.37586	3.88832	3.88421	4.27714	3.00905	3.83595
Capana03g000370	4.49293	3.78208	4.31778	6.57786	4.69623	3.53404	4.36257	4.22949	3.96093	4.85636	6.31594	6.24961
Capana08g001921	0.137564	0.223398	0.149156	0.680557	0.424908	0.298248	0.249761	0.060843	0.141467	0.284301	0.373245	0.306688
Capana02g003668	25.7382	24.5009	23.1664	26.5679	24.1466	23.7044	22.3779	26.1651	24.8657	20.339	22.999	22.4507
LJ_newGene_2481	0.481193	0.381352	0.703245	0.209084	0.028703	0.154935	0.637587	0.313576	0.411687	0.754073	0.469889	0.456356
Capana04g002585	0.770682	0.727115	0.726911	1.0841	1.32406	0.779825	0.470823	0.372099	0.556772	0.940805	0.752268	0.905234
Capana04g002584	1.53209	1.52394	2.21759	2.60181	2.41817	1.8268	1.19526	0.993886	1.68071	2.29097	3.6643	2.40461
LJ_newGene_4884	20.2719	18.9991	16.8138	33.7961	45.0361	32.5961	8.3294	8.86916	6.44894	16.2484	20.31	13.8465
LJ_newGene_2738	0.196269	0.130256	0.126491	0.49156	0.051835	0.114972	0.168437	0.226466	0	0.353542	0.139112	0.200464
Capana08g002839	37.4225	35.059	35.1936	38.5575	37.6374	30.0465	32.7706	33.981	33.4088	32.7719	36.6994	33.7563
Capana04g001330	0.03956	0	0.023042	0.074569	0.043926	0.042041	0.019482	0.035175	0.055204	0.034446	0.061489	0
Capana12g001613	0	0.108545	0.036527	0.06935	0.064466	0	0	0	0	0	0	0
Capana04g002688	0.637453	0.77708	0.875163	1.54735	0.855608	0.989182	0.804265	1.07814	1.08519	0.635147	0.229725	0.538668
Capana04g002683	0	0.009944	0.055769	0.042011	0.119407	0.074466	0	0	0	0.044404	0.052843	0
Capana04g001480	1.00799	1.0752	0.50541	2.21619	2.02055	0.763172	0.242678	0	0.20068	0.802903	0.688527	0.40422
LJ_newGene_10448	1.81863	1.55231	2.01396	2.42334	1.96551	1.78292	2.12276	1.77637	1.9817	2.21865	2.44135	2.18017
Capana06g002016	137.061	137.896	151.324	132.191	117.712	187.56	148.272	165.558	175.374	145.138	162.411	143.505
Capana03g001547	0	0.005267	0.033999	0.038363	0.046321	0	0	0.022945	0	0	0	0
Capana03g001546	3.05099	3.16464	2.91645	0.813558	1.6115	1.16014	2.68736	2.71962	1.72023	1.73348	1.74476	1.67262
Capana03g001540	0.694379	0.532099	0.577602	1.17684	0.900428	0.737742	0.384648	0.433401	0.537424	0.753822	0.451069	0.744338
Capana01g001745	0.223927	0.101722	0.319498	0.982558	0.043232	0.149111	0	0.132081	0.089157	0.189162	0.242767	0.043416
Capana03g002541	3.90095	4.32974	3.24746	4.24751	3.71236	1.20087	1.46921	1.34032	1.37927	1.6045	2.76832	2.10776
Capana03g002542	6.94676	7.73038	4.64715	11.2211	11.5701	4.8423	2.36212	2.29079	1.97247	3.16246	5.40214	3.73684
Capana03g004390	20.3488	21.1462	21.9638	29.6715	21.8959	27.2331	17.4446	20.86	22.103	28.5638	23.4536	26.2843
Capana02g002011	0.134914	0.165567	0.216229	0.286594	0.287288	0.097619	0.066237	0.132442	0	0.090115	0.078476	0.043239
Capana02g002010	46.8749	50.276	49.8519	50.7868	57.455	55.3517	45.1765	47.7231	43.5109	48.3947	47.6817	50.4655
Capana03g004026	0.990864	1.03605	1.1302	2.51252	1.46817	1.90979	1.37175	1.47378	1.11143	2.13761	0.974992	2.24828
Capana04g001818	0	0.266554	0.185625	1.395	1.90851	0.880008	0.170538	0.065292	0.053006	0.904581	1.02348	0.874109
Capana00g004747	0.158727	0.192208	0.25782	1.20906	0.416724	0.553532	0.445132	0.27441	0.450205	0.565618	1.5016	0.59717
Capana07g002500	0.063413	0	0.033858	0.141022	0.155868	0.227125	0	0	0.034665	0.022948	0.076568	0.022192
Capana07g002509	22.3999	22.1414	21.0962	25.0446	24.2773	16.6973	12.0465	9.54482	8.76321	11.7842	14.5337	11.551
Capana04g002891	1.20713	0.734588	1.10442	0.906132	1.05096	0.883639	0.756238	1.0358	0.677551	0.671185	0.895312	0.841898
Capana01g003071	5.64407	4.93567	5.84609	3.93033	2.89154	3.18428	7.81986	7.56046	6.89086	5.89599	5.6222	5.49171
Capana05g001713	24.5812	21.6073	24.233	142.331	29.3769	37.3323	21.0915	16.923	26.1615	39.0282	37.6999	26.7542
Capana09g001297	0.097227	0.009566	0	0.136737	0.029823	0	0.035911	0	0.032024	0.01695	0.03335	0
Capana09g001296	14.3084	11.1151	13.6468	19.6964	9.38183	8.47451	10.632	12.6462	11.2066	9.38884	10.7199	10.8171
Capana01g000869	2.32451	3.14694	3.57001	4.11169	3.6183	3.2802	3.66771	2.9083	2.81279	2.32888	2.34345	2.95147
LJ_newGene_4571	0.129757	0.378298	0.177878	0.800902	0.25765	0.422579	0.248229	0.118585	0.154307	1.01147	0.74067	0.357152
Capana07g001625	3.22678	3.1691	3.92695	10.7432	9.73523	8.15393	2.6495	3.97427	5.56137	8.8865	3.94579	5.33993
Capana08g000986	59.5532	58.6296	60.5983	68.1021	71.113	62.3358	59.2702	66.0982	61.0029	63.539	63.6585	60.0168
Capana07g001991	17.4613	15.6267	15.2209	13.7995	14.9948	18.862	16.9398	17.3783	18.8466	15.1114	19.6155	16.8485
Capana11g000759	16.5952	15.6907	14.2727	23.8327	24.0531	22.4098	15.2017	16.2404	16.9547	12.5768	11.468	16.3347
Capana09g002278	3.17844	3.10376	2.19161	7.25137	6.82238	1.72004	1.51042	1.73605	2.49423	6.21163	4.38356	4.86248
Capana09g002270	21.7072	23.7468	22.3144	14.995	19.9134	18.6025	26.0851	25.5743	23.1483	20.0767	23.3526	20.0044
Capana06g000440	186.002	209.667	211.98	108.632	127.315	227.002	241.278	186.288	249.786	114.339	117.591	138.343
Capana06g000443	0.191429	0.166185	0	0.396199	0.18676	0.145925	0.136466	0.148771	0	0.152417	0.252335	0.109221
Capana06g000444	1.69823	1.29692	1.46122	3.8726	2.67682	2.79234	1.15161	1.41493	1.45686	2.26607	2.1649	2.27858
Capana03g001701	101.674	94.7707	98.9807	85.9599	92.4813	91.4614	105.811	104.079	93.919	96.1744	104.766	98.2647
Capana02g002308	0.783647	1.02556	0.545932	2.5848	2.33852	1.66186	0.786686	0.461797	0.566939	2.7796	1.50532	2.0784
LJ_newGene_1052	0.287257	0.515213	0.313694	0.736165	0.701779	0.421405	0.253684	0.21896	0.245377	0.289338	0.330804	0.372445
Capana06g001717	0.052729	0.209503	0	0.342385	0.098146	0	0.071652	0	0	0.217441	0.557547	0.241907
Capana08g002217	0	0.023766	0.018615	0.089748	0.039341	0.024963	0.018736	0.015557	0	0.052412	0.021048	0.060048
Capana06g001711	64.6346	64.6039	63.119	58.9343	52.6517	56.7272	58.794	67.2118	69.5031	65.2896	65.9038	64.5395
Capana02g002878	63.0557	26.2827	47.0256	109.985	26.7784	32.4794	21.1405	18.9759	26.3172	24.1138	30.0493	19.0985
Capana12g000411	60.0004	57.3856	52.0018	62.3024	71.9468	72.2269	52.876	44.4379	42.206	48.8737	48.981	47.0499
Capana12g000415	7.3466	9.02427	10.2549	4.95319	8.2583	8.42725	8.48091	9.76991	8.12897	5.5311	6.32213	7.11674
LJ_newGene_13475	0.951063	1.50466	0.878439	1.3306	1.21457	1.27501	0.941939	0.969364	0.745364	1.3829	2.19999	1.53988
Capana03g004628	147.086	130.796	120.856	62.3274	86.7909	105.795	141.85	144.598	142.732	173.86	139.752	135.423
Capana03g004627	4.21714	2.21049	3.43468	7.75859	3.63024	4.61719	3.16475	3.50917	2.9719	2.97925	8.35338	3.9188
Capana00g004508	0.772221	0.906597	0.184525	5.24161	0.929993	0.322876	1.27698	0.701546	0.617515	3.14792	4.4066	2.44204
Capana00g002836	26.1329	24.8661	23.4502	45.3434	37.8695	25.697	21.2816	26.362	21.6624	32.6342	27.9854	28.014
LJ_newGene_6852	6.15615	6.01548	5.94584	2.89864	2.72773	5.05788	2.30985	3.26321	6.22077	7.02908	1.25658	6.87735
LJ_newGene_6855	4.46258	4.739	4.80572	3.60596	3.67787	3.45433	4.59983	5.31213	4.77078	5.12433	4.45406	4.91094
Capana02g001743	20.5374	17.7253	21.1128	30.5312	25.1982	24.3576	18.4113	19.6899	20.5277	18.1785	20.3107	20.8656
LJ_newGene_13600	0.819855	0.796191	0.462094	0.717476	0.876269	0.66278	0.517766	0.727732	0.379818	0.529595	0.552098	0.739801
Capana03g002111	110.717	123.47	108.178	80.8571	99.8747	90.7941	188.698	181.997	154.381	209.625	180.423	167.472
Capana03g002110	4.32611	5.07608	5.01532	13.6332	3.47183	4.08305	3.38923	5.16829	5.27181	5.75274	3.46469	3.8293
Capana03g002115	0.199777	0.347969	0.208627	0.606476	0.096532	0.312649	0	0.103678	0.21428	0.048908	0.200195	0.254492
Capana10g002266	4.45287	3.92818	3.65807	6.25308	5.50105	4.63388	4.18405	3.88941	3.6253	6.54747	7.95871	5.40854
Capana10g002260	0.705755	0.479362	0.563143	2.10705	1.56171	1.61642	0.373242	0.257606	0.272921	1.27552	1.60862	1.2806
Capana10g002263	53.2855	54.3755	50.5908	127.028	62.4497	58.9748	73.3823	65.35	66.5856	88.437	158.41	86.6449
Capana00g001020	2.37898	2.05216	2.55126	2.62707	2.6244	2.25366	2.02224	1.97487	1.88946	2.1209	1.91645	1.96479
LJ_newGene_7893	3.26635	3.75414	3.28032	4.40551	3.03082	3.04098	3.54089	3.02034	2.78167	3.52232	3.072	3.34264
Capana06g001528	15.9413	18.852	20.8644	16.2303	19.8896	20.8899	22.4459	25.1815	28.505	25.2475	29.7604	23.9303
Capana09g000728	8.53589	8.26383	6.0705	11.2467	11.4726	7.01105	4.50456	3.97764	3.81852	6.50704	5.58648	5.30765
Capana04g002342	60.8837	48.0743	59.3614	91.4039	50.9947	62.1633	53.1225	55.0081	54.4183	58.9981	60.178	58.3663
Capana01g003461	10.3828	10.4947	9.79179	11.6454	11.0017	9.67841	9.40982	9.66409	7.91979	9.24251	9.1958	8.17976
Capana09g000098	2.62558	3.77812	2.36265	7.43497	6.45555	5.36586	2.61454	2.85457	3.36767	5.83399	9.81835	5.4799
Capana01g002731	2.7678	2.95343	3.10937	3.32154	2.61642	2.66942	2.8395	3.18589	2.86003	3.00919	3.33769	2.94021
Capana06g002735	0	0	0.062585	0.054563	0	0	0	0.067633	0	0.057671	0	0
Capana01g002736	1.80472	2.20303	2.03136	2.73848	2.32687	2.04653	1.70011	1.66125	1.65773	0.998014	2.02236	1.83755
Capana08g001830	6.40388	6.27701	6.14775	4.57047	6.34017	5.39443	6.83856	6.97768	6.08689	4.6915	5.37277	5.71057
Capana08g001835	0.109808	0.087901	0	0.080507	0.115455	0	0.080803	0.030904	0	0	0.050481	0.061438
Capana04g000645	52.2081	12.651	45.646	90.8972	7.37067	12.6978	14.4497	7.08402	15.6986	21.2197	30.0902	7.38011
Capana04g000643	17.9547	17.1237	16.3664	18.1178	17.9791	20.5596	12.4922	12.7099	12.1236	14.7087	14.5776	14.9935
Capana00g003743	8.86714	4.95898	5.39412	21.1235	4.80424	3.8474	6.3735	7.41252	6.40918	5.46558	5.9827	7.69775
Capana05g001995	3.35044	3.60844	4.58407	5.45769	5.20913	5.4715	2.81059	3.02378	3.00833	2.59272	3.02673	3.47444
Capana01g000466	40.3384	39.6043	40.805	80.4688	54.1034	45.4841	50.905	62.7182	58.0941	49.4165	76.1529	57.9039
Capana01g003492	0.408241	0	0.174043	0.523766	0	0	0.103762	0.046565	0	0	0	0.051897
LJ_newGene_1687	5.55796	4.88061	5.17586	6.9396	4.8388	4.33668	4.65835	3.27899	3.62243	5.33733	2.93512	4.73419
Capana07g001049	7.48156	7.41209	6.26621	7.41828	8.32605	7.00759	7.57534	7.11028	7.93728	6.02537	6.52964	7.63342
Capana08g001797	20.2615	20.0854	19.827	23.5705	21.6859	20.2116	18.3832	20.3234	19.4149	16.1539	16.2595	17.7773
Capana08g001792	9.74487	6.3958	9.44148	12.9434	8.82303	6.62331	9.25348	6.10822	6.36456	7.46197	9.53115	8.87992
Capana11g000176	4.93133	4.66984	2.86163	4.63686	5.39282	2.77846	2.93824	2.53275	2.82031	3.31953	2.8621	3.31979
Capana11g000178	0	0.056948	0	0.129458	0	0	0	0	0	0.07006	0.244565	0
Capana02g000637	3.02302	3.14266	2.28974	3.9914	4.71703	3.59275	2.60779	2.92189	3.55881	3.26382	4.03062	3.70882
Capana02g000189	2.1401	1.64164	2.33311	3.31596	2.70921	2.97175	2.01629	2.23818	2.19558	3.43384	2.58447	2.73194
Capana07g000021	24.1228	21.3556	24.4814	38.8915	33.1125	29.6696	20.0323	22.1041	26.4386	33.7702	33.3621	35.4708
Capana11g001225	43.705	47.8685	44.8088	74.1974	77.2433	58.4779	48.8509	51.5053	53.3919	67.2807	60.6443	65.2347
Capana11g001224	0.34109	0.286269	0.211654	0.569211	0.471725	0.189873	0.189756	0.053778	0.115299	0.09076	0.073331	0.119936
LJ_newGene_11384	0.122524	0.33505	0.286563	0.621974	0.112051	0	0.223532	0.157554	0.384114	0.27013	0.228948	0.247868
Capana08g000823	59.6628	65.6206	66.6426	47.274	52.1273	57.8787	71.5616	63.5796	63.0425	63.3241	76.3652	64.0505
Capana02g001582	12.1606	12.3899	12.7167	17.656	16.2228	13.8303	11.485	12.9824	10.9245	14.3454	15.3047	12.4616
LJ_newGene_14098	29.3378	30.3579	30.1345	20.2495	14.2313	25.1521	31.9247	23.6089	28.955	30.7095	33.6367	27.9351
Capana03g002354	9.95052	11.3437	10.0325	14.4937	10.9354	8.40846	9.19511	9.00156	6.38035	8.25617	10.0069	9.17561
Capana07g001814	145.093	142.863	136.51	189.992	154.247	158.895	129.095	157.165	137.039	142.313	159.153	158.886
Capana02g002117	0.752126	0.490866	0.44448	4.60798	1.14895	1.25944	0.331057	0.377545	0.45698	0.848284	3.58681	1.11392
Capana03g000861	5.02511	5.66076	5.82413	4.67983	5.09736	5.64928	5.93581	5.53115	6.20027	4.84968	4.79319	5.30713
Capana12g000629	1.25229	1.14144	1.61132	1.58308	1.33172	0.71582	0.996139	0.829148	0.909063	0.66635	1.14663	1.40172
Capana12g000628	1.60981	1.92115	1.77131	1.95769	2.22689	1.60227	1.10628	1.37515	1.82769	1.50726	1.67895	2.02345
Capana00g003155	0.690602	0.943658	1.15959	0.497576	0.714126	0.632096	1.51165	1.4361	1.20647	1.1021	1.03773	0.821777
Capana00g003154	0.630832	0.389592	0.502346	2.38519	0.860751	0.27372	1.05481	0.376364	0.788806	1.46336	4.08299	1.68917
Capana10g002447	1.00638	1.03046	1.05656	1.51161	1.59158	0.946442	0.521942	0.533154	0.424815	1.28734	1.15293	0.938439
Capana00g001794	0.305243	0.222895	0.158118	0.120024	0.245628	0.207589	0.230834	0.253835	0.304275	0.278418	0.172731	0.233681
Capana00g001790	12.8319	12.0122	12.4947	20.1491	16.4152	19.1862	11.2852	12.9861	13.3321	16.8528	16.379	15.9639
Capana12g002664	0.47661	0.503007	0.400667	2.23118	0.997884	1.28648	0.428398	1.24639	0.852147	0.650852	4.23047	1.19412
LJ_newGene_10566	0.466529	0.467399	0.357471	0.399813	0.473527	0.093831	0.10035	0.01292	0	0.131904	0.050064	0.075522
Capana05g002401	265.882	299.167	279.867	381.611	412.4	308.793	242.041	317.829	304.798	300.458	227.89	282.934
Capana05g002407	52.5412	43.1277	51.7073	86.2043	54.6202	49.5754	53.0996	54.9265	49.8317	52.1854	81.7546	58.0841
Capana12g002081	8.74419	8.46378	9.02942	168.094	13.6941	32.3678	9.15079	8.71263	13.9914	42.0706	79.8123	12.6215
Capana12g002790	19.694	18.0056	16.5778	25.5995	29.1162	19.4583	15.7736	11.6129	11.2364	19.5613	23.7631	21.5602
Capana03g001877	0.051736	0.084304	0	0.646216	0.119121	0.379499	0.049403	0.11331	0	0.186548	0.808358	0.123901
Capana03g001876	0.587189	0.480308	0.658205	4.48826	2.16695	2.50878	1.82275	1.3879	1.32554	4.99597	9.81794	4.42088
Capana05g000932	8.92415	9.47783	7.52101	14.3782	11.9364	8.83062	8.61448	8.36603	7.8349	10.1622	9.11339	11.1795
LJ_newGene_5207	182.548	181.825	175.632	228.921	271.922	265.945	172.66	192.961	176.649	184.129	222.878	201.287
Capana01g003349	120.659	125.316	124.422	95.4411	108.841	99.8434	126.794	114.161	117.026	117.846	132.32	115.579
Capana10g001169	0.065762	0.203072	0.102352	0.508333	0.292137	0.274028	0.088705	0.094486	0.099399	0.12027	0.080198	0.233526
Capana10g001168	21.6774	23.6353	20.0309	31.5847	25.7548	24.2948	23.6426	24.6046	23.0938	29.8085	32.247	27.6846
Capana01g000584	1.54306	2.14563	0.84615	3.02833	2.45151	0.648424	0.051017	0.118509	0.116089	0.102446	0.068577	0.036996
Capana06g002505	3.54038	3.94177	4.13949	7.80011	5.47004	5.15337	4.21286	3.53647	3.38123	3.74818	6.40104	4.64395
Capana04g000431	5.86898	7.6978	4.7558	8.41398	6.60801	4.17832	2.69073	2.29745	2.61682	4.01899	4.60319	3.66554
Capana05g001815	11.9119	11.3243	8.64041	31.6235	26.4224	11.869	3.28753	4.20096	3.47663	8.24033	6.16385	6.31894
Capana05g001817	2.52639	2.8221	2.12402	4.34905	4.08543	3.47388	1.83464	1.57351	1.75912	3.52752	2.2312	1.93666
Capana05g001816	2.42765	2.39319	1.56034	2.83338	2.61886	2.47142	1.47845	1.42563	0.806952	2.13872	2.23745	1.58284
Capana00g004736	14.8871	12.7626	17.8503	23.402	17.6789	17.5381	15.4002	16.0777	17.9192	19.432	13.1849	15.1437
Capana00g002494	15.1701	13.8615	14.9143	22.1837	19.8507	17.7772	15.8794	14.2384	15.5621	22.7536	27.933	20.8927
Capana11g001920	21.4683	20.4477	22.9014	23.7407	22.4818	21.6433	17.8558	17.9111	17.8375	19.2742	18.9912	20.4016
Capana11g001924	0.073809	0.156416	0.121425	0.828077	0.548107	0.387575	0.039323	0.051193	0.176863	0.212509	0.18209	0.028604
Capana09g001326	6.83768	7.43491	6.71776	7.28174	7.7621	5.66143	6.49493	6.34366	6.07935	6.87557	6.66929	6.89827
Capana08g002522	25.427	19.7773	17.5084	48.1575	14.7927	24.151	17.2982	20.0681	19.5574	31.0024	51.1251	30.2838
Capana08g002520	48.4671	45.3644	47.3071	58.4675	46.6092	47.8083	43.7344	49.7957	48.3438	46.315	51.1979	52.2724
Capana08g002527	1.94742	1.57663	2.04464	3.64129	1.49825	1.52304	2.18838	1.72246	1.5334	2.47748	1.77877	1.56656
Capana02g001957	7.14064	7.05898	6.52002	5.33267	3.22952	3.91148	6.19634	6.32794	6.98594	6.37972	5.98036	5.89298
Capana00g003762	60.8507	54.7358	56.7395	65.4702	67.5285	59.4418	54.4077	55.2494	48.443	54.9421	60.3748	58.0501
LJ_newGene_4800	0.287247	0.603518	0.50435	2.64026	1.01999	2.22014	0.279051	0.776764	1.44864	1.73978	1.05446	1.04801
Capana03g000535	130.267	138.905	126.68	91.7037	101.755	100.663	128.496	136.141	125.983	132.809	118.761	123.889
Capana01g004257	6.80905	6.65202	6.92427	9.92954	9.03109	8.43922	6.04246	5.93222	5.06914	6.73392	7.35843	7.43684
LJ_newGene_8002	0.617378	0.517047	0.807419	1.05823	1.2178	0.335045	0.503813	0.464218	0.321241	0.544831	1.05165	0.211281
LJ_newGene_8001	2.07278	2.5184	2.22859	3.00673	3.20441	2.47993	1.49566	1.37218	1.45896	2.43062	2.32223	1.59751
Capana02g002630	22.2276	17.3099	20.3263	24.7925	24.755	19.917	21.3956	21.128	20.8659	20.861	25.1861	21.1242
Capana12g001690	12.6069	8.93581	8.82848	147.379	10.9019	23.7695	9.55501	10.3799	10.2882	9.36991	42.9652	12.4882
Capana04g002606	0.168345	0.372488	0.160945	0	0.496167	0.133021	0.170021	0.567624	0.239841	0.247836	0.167058	0.335059
Capana03g001676	33.5067	32.3372	34.9994	16.8403	12.3309	19.6188	39.6201	28.3599	26.4035	27.3676	25.9375	26.749
Capana03g002671	1.14264	1.31451	1.39271	0.849293	1.49091	1.213	1.62844	1.76212	0.827329	1.08285	1.63781	1.77985
Capana03g001098	0.14999	0	0	2.59383	1.14191	0.410572	0	0	0.034855	0.22215	0.260467	0.484117
Capana02g002094	4.3936	4.82331	4.31768	7.2748	7.5148	6.2188	4.86151	5.02513	5.51477	6.2914	6.33667	6.78658
Capana03g001329	8.32886	10.001	6.46768	1.20432	1.64754	1.3061	11.3889	9.59618	9.72996	5.49807	10.6637	7.21877
Capana03g001328	1.94681	1.94035	2.0955	2.6813	2.30883	2.00737	1.50429	2.08635	1.98053	2.80726	3.67585	2.96799
Capana12g000123	0	0	0	0.382755	0.041451	0.043204	0	0.032134	0.020368	0.159681	0.166525	0.271748
Capana12g000124	0.090773	0.302409	0.173734	0.691845	0.316283	0.367997	0.37187	0.106245	0.202686	0.210299	0.649898	0.513524
Capana12g000125	0.2609	0.330964	0.144146	1.19025	0.714282	0.709588	0.331642	0.217728	0.314555	0.161688	1.37421	0.740973
Capana10g001365	2.4794	2.69043	2.62368	4.67309	2.60105	2.32058	2.81006	3.7507	3.01547	3.53566	1.55627	2.38637
Capana10g001367	0.9592	1.2828	1.12724	9.00145	1.20597	2.05129	1.21049	1.10484	1.27015	2.83817	9.61568	2.80597
Capana00g000367	32.3203	30.6753	34.7199	35.0459	35.5193	32.1711	26.3084	26.3032	23.4369	31.9907	27.0652	29.3549
Capana00g004879	0	0	0	0.0518	0.011213	0	0.030155	0	0.030674	0.020781	0.063349	0
Capana04g001648	10.0759	11.1844	7.11353	11.2544	10.6063	5.14325	4.03659	1.40433	1.51991	5.58624	4.40303	4.15653
Capana00g004872	0.21498	0.226711	0.197185	0.407132	0.276997	0.297772	0.239479	0.15183	0.178693	0.277207	0.172422	0.043963
Capana00g004877	0.628278	0.940833	0.673543	3.68208	1.12803	0.472096	0.533631	0.897838	0.957947	1.93201	2.02762	0.611076
Capana00g004876	12.8229	16.8866	9.42082	19.829	13.7591	7.07355	11.6975	12.2605	8.66559	32.3952	35.753	20.0121
Capana01g000037	12.4626	12.4323	13.4224	14.9358	12.3239	12.2085	12.7323	12.8777	11.711	12.324	12.5971	12.7981
Capana10g000549	9.66306	3.96415	6.51988	22.129	3.35437	4.04254	3.90038	3.98724	4.81874	4.04816	3.78016	5.06014
Capana00g004299	46.133	47.941	45.7563	40.898	39.196	41.7525	49.4444	52.6938	49.731	40.106	51.2486	47.2325
Capana00g004292	35.6466	34.1742	37.8225	34.8229	33.3429	30.8929	42.0369	41.5711	43.4331	39.4518	42.29	39.1339
Capana04g000149	15.593	18.7166	17.5415	27.768	27.0094	20.9035	16.3467	17.8218	16.217	21.1823	18.9416	22.1564
Capana00g003470	1.12086	0.801076	0.618015	3.14359	3.58002	1.66574	1.16568	1.52894	1.26657	3.81627	3.02602	4.07502
Capana00g004129	14.9196	13.7273	14.7086	12.9105	12.7318	15.8266	14.5802	16.2203	15.1816	14.7001	14.8929	15.5288
Capana00g002989	0.258327	0	0.083278	2.24156	0.220778	0.352552	0.036235	0.114181	0.18296	0.103442	0.160863	0.124169
Capana00g002981	10.903	8.17755	8.9008	18.6618	14.0381	15.0642	8.53833	10.9974	11.4378	10.5633	9.71169	11.3221
Capana00g002980	15.4934	15.8223	15.1324	28.188	25.237	16.8554	7.38601	9.65363	6.73394	16.7465	12.3964	11.0875
Capana05g002211	13.444	12.9859	13.1916	15.1609	13.3844	12.8708	11.9532	12.9148	11.833	10.5184	10.3779	11.8242
Capana01g002306	26.7053	27.2059	27.4644	18.6301	18.6155	18.8937	28.6017	31.3598	27.2614	28.3954	25.1326	25.4121
Capana00g000657	9.73586	10.3156	8.74601	9.65738	6.29741	6.9917	10.3419	11.0035	11.9409	9.21783	9.37334	9.20278
Capana07g002008	0	0	0.09282	0.029243	0	0.013057	0.065484	0.054023	0.056842	0.050691	0.03384	0
Capana07g002001	5.4787	6.4455	4.79913	17.8428	8.67617	6.89541	5.23316	4.32574	3.68878	17.4931	14.9699	8.84953
Capana11g000420	0	0	0	0.415064	0.036143	0.423057	0	0	0	0	0.014728	0
Capana01g003559	12.265	12.4708	7.83336	17.7525	25.3074	14.2548	7.47409	5.93839	6.878	10.1666	12.6036	7.59135
Capana01g004016	4.34874	4.90709	4.32297	7.20019	4.9649	6.96064	4.76865	3.62146	5.39504	4.28036	3.62707	4.88608
Capana11g002374	157.83	162.268	165.396	129.732	153.788	147.289	166.325	142.45	188.749	147.273	188.328	176.488
Capana11g001480	21.0364	22.9791	21.3775	22.7771	23.4259	19.2483	21.0151	18.2909	18.2453	18.9778	20.6956	19.503
Capana11g001488	0.05462	0	0	0.240569	0.099215	0	0	0	0	0.032085	0	0
Capana08g001411	0.227913	0.172937	0.127113	0.293065	0.096109	0.009467	0.05913	0.071365	0.021234	0.03996	0.076551	0.073976
Capana06g000110	13.6071	12.0536	16.7837	12.3156	9.07357	7.52653	25.2707	20.7771	21.6098	17.2369	19.1738	13.6953
Capana09g002414	18.236	17.8504	15.2209	27.5704	19.079	11.6216	16.4594	12.163	12.2457	19.4539	29.3795	21.4508
Capana09g001828	9.0579	7.53661	8.92428	16.9051	8.2402	9.3329	10.3405	8.59961	9.24827	8.48725	14.6206	8.84032
Capana03g000430	7.83723	11.1841	7.51455	13.2943	5.08851	9.10491	6.2111	6.64638	8.60113	9.16127	6.86827	6.59639
Capana03g000436	46.3741	53.1482	57.3649	43.4801	47.0325	60.1329	44.2765	54.9896	57.4315	52.3955	41.3292	50.1816
Capana01g002600	10.4464	10.8823	8.30365	10.9673	12.367	9.33893	5.24297	4.44788	3.86467	6.82344	7.0551	6.02438
Capana08g000429	0.812224	1.50307	0.94708	9.97827	4.20979	2.76474	5.91894	4.76627	3.03469	2.98859	18.7576	5.20894
Capana02g003290	16.945	16.5631	15.9346	13.1445	13.9815	14.59	17.1813	18.0507	17.2749	16.7066	18.4276	16.4542
Capana02g003298	0.307714	0.285314	0.59253	1.00819	0.714981	0.386692	0.455189	0.667405	0.500191	0.540002	0.660154	0.378692
Capana12g002238	36.4448	32.721	32.929	48.835	37.1912	30.7598	26.1034	25.1872	27.3669	33.1542	26.659	33.6535
Capana12g002232	0.283832	0.187601	0.272044	0.674049	0.189932	0.30669	0.09627	0.312225	0.068118	0.248002	0.379107	0.193377
Capana06g002211	6.21804	6.44611	5.17524	7.4688	8.09002	6.11251	5.98301	4.70448	5.19494	6.82246	6.17652	6.74733
Capana03g002192	3.8029	3.00134	2.64079	6.37122	2.70227	3.2696	1.99846	2.06572	2.07688	3.6227	5.02155	3.37435
Capana07g001142	0	0.015304	0.015238	0.053057	0	0	0	0	0.015393	0.016988	0.037102	0
Capana04g002032	10.9326	13.4148	10.1984	30.2454	11.7613	17.3613	9.57472	13.2817	11.6188	14.8575	15.1077	10.531
LJ_newGene_10653	0	0	0.245231	0.929991	0.045727	0.483912	0.140666	0	0.184933	0	0	0
Capana08g002457	0.607592	0.410842	0.270679	1.23422	0.46341	0.926725	0.185639	0.142145	0.056161	0.211743	0.538948	0.270846
LJ_newGene_8638	3.30935	3.22518	3.16353	5.13377	4.311	2.78032	2.01443	1.62393	2.09939	4.22685	3.91959	3.93316
Capana03g000779	98.6024	172.034	89.7957	403.142	272.878	82.2871	77.6993	84.6632	52.2265	38.4171	12.4227	76.8345
Capana03g000778	77.1489	43.3254	30.2727	281.882	73.6074	9.87969	26.2413	23.267	12.4378	12.2981	2.19416	23.4423
Capana06g002047	0.930317	1.05717	1.02514	1.28897	1.53325	0.900257	0.796877	0.623018	0.954256	0.85327	1.07926	0.653979
Capana03g000776	0.337199	0.333766	0.182052	2.46139	1.88473	0.614888	0.259556	0.493102	0.394704	0.32134	0.235677	0.491431
Capana04g002874	0.48778	0.159519	0.261753	1.62867	1.44505	0.660744	0.505971	0.415314	0.290295	1.4004	0.624813	1.27444
Capana10g001532	13.0274	13.685	12.4193	21.7198	18.7932	13.1438	12.2039	9.76838	10.8089	16.7677	12.7426	13.2876
Capana10g001537	3.9903	4.04596	3.49523	5.72628	6.04632	4.87121	3.87505	3.97064	4.11977	4.45216	4.91843	4.74094
Capana00g003390	7.09515	6.78742	5.64683	16.6395	12.7275	11.1335	5.12638	5.38964	4.87576	11.9636	11.1824	10.4039
Capana00g000285	0.59659	1.09851	0.771796	0.340613	0.564052	0.71319	0.718216	0.595142	0.744313	0.446125	0.323385	0.661806
Capana12g002574	6.86259	5.77894	6.96725	1.56943	5.08089	3.27055	5.25273	5.73954	4.8607	3.62746	4.55917	4.28685
Capana03g001170	0.946143	1.07976	1.04601	0.622758	1.15472	1.03902	1.32863	1.02435	1.52391	1.04634	0.965592	1.51568
Capana04g001009	0	0	0	0.037798	0	0	0.033047	0	0	0.062922	0	0
Capana04g001008	82.5975	140.857	83.9131	322.313	181.964	227.585	98.6703	113.153	155.085	211.155	248.004	172.691
Capana04g001001	1.05767	1.7499	0.905804	2.94094	0.268032	0.553055	0.476034	0.700574	1.01726	0.567623	0.629503	0.196712
Capana04g001003	11.6985	17.3957	9.77803	303.383	22.0247	46.4548	11.2668	8.77999	20.9836	45.6736	100.625	16.1796
Capana04g001002	2.21937	6.30878	2.60043	40.0108	5.66286	10.1403	5.89528	3.24746	6.12944	20.2908	22.589	11.8412
Capana04g001007	10.9868	17.2061	9.08147	126.644	18.5954	28.9451	15.6036	11.8832	21.0273	40.3385	57.7161	17.5067
Capana04g001006	2.3315	7.07083	2.46697	90.387	10.6803	26.2572	6.12684	5.18041	10.1103	33.4009	49.8949	14.1108
Capana08g001715	23.2001	22.5399	23.3312	18.168	15.8674	16.0349	24.2748	23.0313	20.9554	21.5974	20.4201	20.9275
Capana08g001717	131.456	132.402	134.944	100.418	117.224	108.596	135.499	124.353	122.136	110.432	127.712	116.094
Capana05g001286	34.6047	30.8705	34.4628	58.7168	22.3024	22.886	24.9344	22.8866	28.5282	26.0913	29.8401	26.6762
Capana01g004001	17.8571	14.0704	15.7036	14.6599	11.0101	13.0858	17.3269	18.9195	19.4985	17.2735	16.8719	16.1258
Capana12g001143	0.77358	0.528091	0.729346	1.69348	1.03667	1.03127	1.02346	1.24608	0.850475	1.43337	1.7185	1.5871
Capana05g002023	4.03312	3.83563	2.36154	2.71339	4.20282	3.22377	1.32881	1.45066	1.01356	1.04528	1.99758	1.41827
Capana02g001506	12.3377	13.4772	12.976	26.0039	19.4837	13.7069	12.1904	12.3795	16.8173	16.0015	17.4198	18.3039
Capana03g004420	0	0.157629	0	0.300589	0.117834	0.153616	0	0	0.052686	0	0	0
Capana09g001774	68.1109	50.925	58.2108	101.478	47.3935	53.0281	51.9437	45.1015	54.1027	47.0753	75.7686	55.3598
Capana09g001772	33.5698	33.5505	31.2144	38.2557	33.7544	23.7236	27.3298	29.929	28.9843	29.5548	27.6204	35.4021
Capana07g002215	8.86455	9.50687	8.03752	14.3355	10.831	6.63357	7.47322	6.20095	6.81945	11.5682	10.6212	12.0971
Capana07g002211	0	0	0.270497	0.348205	0.172291	0.215835	0	0	0	0.431784	0.066337	0.221579
Capana07g002213	21.6429	21.7065	17.2549	39.9168	43.9816	33.0905	11.8412	12.1102	9.84649	20.0044	22.916	18.7364
Capana07g001896	0	0	0	0.146285	0.061914	0	0	0.150784	0.068141	0	0	0
Capana11g000651	9.35948	9.96623	11.7152	14.6523	10.382	7.19836	10.9301	11.6243	11.3992	11.8697	7.21766	10.4342
Capana01g001616	59.6733	56.801	60.8575	55.0578	53.4882	60.3545	64.199	66.8592	58.942	59.6889	60.4776	62.0147
Capana08g000245	0	0	0.036456	0.23589	0.052873	0.027368	0	0	0	0.099588	0.064409	0.091328
Capana09g002334	20.6061	20.178	18.1279	20.4963	25.148	22.9523	18.1286	20.5114	19.3063	15.361	17.5488	21.054
Capana06g000328	6.48977	5.46116	7.17403	23.5518	11.801	14.4197	6.72835	7.50058	9.32421	11.1469	11.1774	8.8361
Capana06g000324	0.192243	0.342487	0.231506	0.44652	0.429641	0.281235	0.285789	0.40758	0.122706	0.248658	0.28215	0.269175
Capana06g001054	42.3133	40.6155	47.583	41.715	46.4807	50.9273	55.1177	64.5768	56.8885	52.8978	51.8321	59.9571
Capana06g001050	18.1969	18.6382	17.0716	19.5548	20.9488	19.2195	17.6705	20.5902	18.5634	17.762	17.4405	17.3887
LJ_newGene_1263	0.400633	0	0.051653	0.521802	0.32822	0.203065	0.176019	0.383665	0.267032	0.277306	0.760846	0.06698
LJ_newGene_7142	11.4989	8.1856	7.3174	15.206	15.5613	13.3271	11.42	9.85655	14.3225	12.8758	6.3845	9.65837
Capana08g002481	261.007	297.607	312.162	115.748	136.139	229.717	295.928	314.213	357.185	148.373	123.441	142.771
Capana08g002482	3.97736	4.1561	3.71295	4.79943	4.76648	3.42838	2.7845	3.04138	2.40715	4.55595	3.98123	3.78792
Capana08g002488	9.56775	7.64106	9.74197	39.031	15.047	14.9849	7.73991	12.0273	8.90962	12.3105	20.1935	11.7704
Capana08g002489	8.73243	5.99029	8.17424	25.0883	9.52511	10.3702	8.39085	6.47848	5.60359	8.20741	14.9519	9.65402
Capana02g003467	0.008556	0.039995	0	0.068795	0.065513	0.009883	0	0.037604	0.017236	0.013838	0.024702	0
Capana02g003463	48.8172	43.0813	44.1661	49.4205	55.3645	43.6513	42.5294	46.7231	47.3548	47.3528	45.4527	44.3741
Capana02g003460	8.40594	7.72223	8.38988	10.6446	9.73804	7.93149	10.1189	9.9613	8.85027	8.61301	9.69096	9.81213
Capana03g004592	15.9018	11.5311	12.4662	38.4198	8.20899	16.0602	15.8873	11.3507	12.4369	7.97774	15.6826	7.4157
Capana04g001249	8.05321	7.45702	9.0733	15.9824	13.2537	11.3803	10.5175	10.944	9.37541	12.9543	17.4612	14.8078
LJ_newGene_5170	3.18497	2.78601	3.18102	4.30029	3.61302	3.90774	2.6018	2.39834	2.42378	2.35496	2.01701	2.70328
Capana10g002348	0.022421	0	0	0.191578	0.147012	0.076709	0	0.027742	0	0.062422	0	0
LJ_newGene_12696	7.03411	7.13513	7.51929	8.99266	8.11187	6.68218	5.98607	6.05084	5.50937	8.37222	7.82764	7.87359
Capana02g002250	2.4472	2.1557	2.78687	6.34331	2.41824	2.09229	3.31051	2.95494	2.75243	4.6304	8.15101	5.15891
Capana02g002254	55.845	54.9642	55.7438	58.1276	57.523	54.6254	53.6944	57.6201	52.4703	56.5047	60.4974	56.2972
Capana12g000094	0.053897	0	0.020171	0.189664	0	0	0.094879	0	0.053694	0.038075	0.045767	0.056902
Capana01g002071	10.3804	10.911	11.1205	9.37103	10.4834	9.83129	11.4518	11.2731	10.5009	10.4711	11.2279	10.7703
Capana10g001702	1.62424	0.921402	0.797196	1.65101	2.09888	1.37223	0.901763	1.30076	0.830366	1.13271	1.15424	1.1993
Capana10g001701	119.457	85.0505	101.398	137.747	91.2278	80.041	92.2702	96.64	96.9052	106.878	123.56	97.1129
Capana06g002586	143.66	151.693	167.784	112.876	140.252	132.756	161.049	147.859	151.913	137.931	156.868	138.55
Capana06g002581	3.51837	2.08473	2.62368	5.96798	3.39886	2.33575	2.94005	2.65319	2.1952	3.15976	8.99205	3.13433
LJ_newGene_7790	0.323663	0.288387	0.347301	0.288114	0.483274	0.445163	0.615849	0.558615	0.493611	0.615424	0.360272	0.635018
Capana01g000504	0.044068	0	0	0.089669	0.159754	0.042627	0.033856	0.045974	0	0	0.055458	0.037054
Capana01g003851	1.76786	1.8837	1.46533	2.96111	2.08857	2.39959	1.32988	1.77519	1.27702	2.97558	4.63444	3.24549
Capana01g003850	17.1203	15.886	17.1833	21.6692	20.8504	18.8397	16.3699	17.4213	16.4715	18.6642	19.9934	18.37
Capana00g004984	16.982	17.0038	18.6694	19.2741	18.9011	17.3431	16.6667	16.5393	15.4502	15.703	15.159	15.7012
Capana06g000523	11.5269	13.6889	11.4443	17.8755	10.9542	10.136	9.11955	12.3941	8.51562	11.996	7.38353	11.2882
Capana05g000760	0.469132	0.549409	0.415707	0.423881	0.408811	0.52326	0.675175	0.672811	0.72835	0.58933	0.557838	0.609318
Capana10g002314	1.98618	1.46944	1.68007	2.26424	1.82655	1.52363	1.73963	1.69629	2.20417	1.68209	1.32374	1.7811
Capana07g002439	46.8985	30.8027	36.4397	76.5041	37.5739	44.6889	30.2071	25.8159	36.655	58.146	54.4704	51.7788
Capana01g002814	66.0448	42.4941	86.2021	114.457	60.3239	100.346	53.3288	57.964	75.0323	28.7089	10.0119	17.8129
Capana05g001563	1.73146	2.92169	1.49252	3.55718	4.62634	2.87504	1.76017	0.850373	0.944804	3.59924	3.72967	2.37277
Capana08g001100	21.29	25.8934	24.1808	31.0537	33.0631	33.1437	17.5924	24.3025	21.7025	18.3882	16.7327	14.3017
Capana06g002913	0.452908	0.995793	0.61533	7.68293	1.87166	2.32552	1.10016	0.964595	0.494496	2.5591	8.12618	2.43166
Capana06g001769	0.424939	1.00806	0.897638	1.60298	2.17774	1.45625	0.287373	0.146881	0.12772	0.373501	0.692691	0.479802
Capana09g000410	1.08898	1.59543	1.02088	8.84271	5.70264	2.80473	0.718303	0.729479	1.05575	0.145601	0.868747	1.48963
Capana02g001335	74.3563	59.8242	67.9413	109.494	70.3767	50.4626	52.5589	49.18	52.2463	53.6725	59.2298	57.5275
LJ_newGene_20	0.357366	0.539327	0.722417	0.993485	0.858898	0.505144	0.297054	0.449159	0.5003	1.03653	1.09861	0.783823
Capana11g002060	4.02148	4.97279	4.20696	6.46084	6.23881	5.67739	4.25167	4.19648	3.27608	5.57284	4.222	5.01839
Capana02g002018	6.4532	5.93928	6.58709	10.3765	6.84809	5.08155	4.53531	5.54622	4.99735	3.00972	2.72675	3.69351
Capana03g002238	44.3781	43.4367	42.9773	50.0495	46.1917	36.2219	40.9739	38.7067	41.9973	42.9489	49.75	38.9975
Capana03g000947	37.794	32.2532	35.771	56.8527	40.3692	41.3535	28.8559	29.7834	28.6476	36.6505	49.538	41.8329
LJ_newGene_3098	4.8944	3.62409	3.55727	8.99514	6.84399	4.30918	3.33282	3.30491	3.15725	2.76781	5.56132	3.30024
Capana04g002230	0	0	0	0.047158	0.09421	0.030809	0.062885	0	0	0	0	0
Capana02g003050	1.67937	1.4101	1.39002	2.06665	0.559311	0.616903	1.7056	0.917549	1.36127	1.68603	1.67406	1.32451
Capana02g003056	115.049	106.227	75.6508	191.428	249.923	161.456	44.7085	49.9692	41.938	85.094	99.5702	82.1079
Capana03g000051	40.7384	33.7459	35.1957	71.6979	48.4671	66.8407	32.6563	44.6777	39.9722	40.1503	51.7145	45.3443
Capana03g000053	7.13342	5.62915	6.58945	13.9751	8.66112	9.06311	5.45751	6.5065	6.06829	7.43073	7.53858	7.20153
Capana03g000058	105.66	96.7668	95.2119	142.071	131.359	114.238	81.841	91.5099	87.1994	105.665	104.961	109.494
Capana10g002526	4.11725	3.68444	5.20869	5.25727	6.86138	4.42659	1.44653	1.71668	2.34633	1.5538	1.31377	1.36009
Capana12g000708	0.286822	0.262323	0.074019	0.454298	0.165584	0.07451	0	0	0.075783	0.101048	0.250123	0
Capana02g000500	0.100097	0	0	0.120472	0	0	0.044854	0.159496	0	0.01258	0.069012	0.026147
Capana02g000506	53.064	53.5559	52.7056	38.5571	33.8746	45.4695	52.6243	46.5312	52.8095	39.5215	45.926	40.8421
Capana12g002703	168.56	102.033	137.083	425.664	62.3201	170.278	94.8534	92.7687	114.076	156.576	209.861	90.5638
Capana03g004535	0	0.038687	0	0.05448	0.039165	0	0	0	0	0	0	0
Capana10g001872	12.3446	12.7135	12.8471	7.65467	4.91795	5.95312	12.9225	11.0769	13.2114	11.8803	7.84577	9.15841
Capana00g004217	55.4761	56.5677	52.7677	61.4337	70.446	42.4633	39.6085	39.4224	40.0509	39.2665	42.036	45.3235
Capana00g004214	37.4634	36.7681	28.1648	70.1272	84.6831	55.6881	18.3654	18.1055	15.4096	31.2014	33.1502	29.2708
Capana00g004219	0.349465	0.525201	0.414018	0.714021	0.448217	0.420422	0.295504	0.306686	0.346859	0.339227	0.298905	0.418151
Capana05g002523	0.024622	0	0.11623	0.165014	0.083808	0	0.058235	0.054675	0	0	0	0.013533
Capana05g000950	0.018319	0.028818	0.058687	0.081164	0	0.023063	0	0	0	0.042608	0	0
Capana04g001457	5.56355	5.17528	3.01905	10.4975	10.3135	6.96845	1.76233	1.13066	1.34121	5.20637	8.60662	7.28459
Capana10g000837	56.1804	52.2044	38.5846	84.1933	95.1789	76.1425	16.5859	15.7974	12.0263	28.4886	39.8815	29.5975
Capana07g002089	49.5923	39.8401	45.1756	64.1345	41.1473	28.7243	29.35	30.3024	28.2844	25.1334	29.8556	30.2468
Capana00g001331	21.9627	16.9792	18.5635	59.6385	15.2417	17.7088	15.0453	13.3894	17.0228	18.7192	28.9555	23.7658
Capana01g003260	0.097429	0.111105	0.481063	0.831787	0.69172	0.366561	0.16148	0.263685	0.42496	1.10299	0.23693	0.494154
Capana09g000652	18.9143	20.8622	15.3502	34.1541	41.1825	19.6003	5.88293	3.56424	3.30215	6.37969	10.5041	7.25326
LJ_newGene_6678	0.753449	0.476398	0.530353	1.56974	1.08807	0.847647	0.583317	0.321799	0.297733	1.43877	1.06179	1.47889
LJ_newGene_6676	1.02955	1.44637	1.56908	3.52352	3.8678	2.72769	2.46191	3.29536	2.09279	2.33001	2.43304	1.66603
LJ_newGene_6674	0.32374	0.430164	0.228243	0.678755	0.577795	0.753069	0.355534	0.232404	0.264713	0.315072	0.280059	0.140121
Capana05g000102	5.55188	4.75365	3.88813	7.11253	5.02094	5.18385	3.88909	3.80131	2.85107	4.40489	8.01979	4.65524
Capana05g000109	6.80314	9.18128	8.78939	10.1009	10.7215	4.70767	6.76459	7.74017	6.6388	7.25689	7.70771	9.41244
Capana06g002285	0.514045	0.408502	0.388316	0.472153	0.202467	0.395178	0.733152	0.364996	0.594213	0.678953	0.676636	0.536181
Capana00g002179	5.34593	4.27357	4.37735	9.1604	8.77562	7.82867	5.08139	5.3231	6.29507	4.5964	4.72496	5.37155
Capana06g002421	0.174493	0	0.572534	0	0	0	0.244126	0.447153	0.249394	0.260129	0.422561	0.212467
Capana08g001495	62.6245	35.9111	40.1496	148.304	45.5372	51.1803	31.9067	36.3614	31.7083	32.8014	63.882	35.0304
LJ_newGene_11843	0.754769	0.669577	0.627984	0.980758	1.66549	1.25758	0.600712	0.733113	0.789109	0.867121	0.878267	0.941542
Capana02g003214	4.52226	7.14619	6.73915	15.2775	6.66097	3.27614	5.38968	6.07529	5.59651	5.64698	14.1233	8.59856
Capana08g001372	4.6541	4.50361	4.19889	5.18049	5.13351	4.68529	3.8184	3.43502	3.97356	2.69485	2.94679	3.86551
Capana08g001371	11.1967	10.4949	12.3174	29.0469	10.7995	14.72	12.0802	15.1671	15.0735	15.7481	13.9537	11.3058
Capana08g001370	0.200015	0.205326	0.254711	0.700805	0.306234	0.295109	0.251459	0.138593	0.251243	0.311344	0.585114	0.317095
Capana08g001375	18.4372	16.6054	17.3053	24.0593	25.065	19.8953	15.1177	13.1574	14.2961	11.2346	14.3496	13.1338
Capana10g000103	1.93291	1.79759	2.16627	6.6635	4.62559	3.97985	1.34857	0.821959	2.56556	2.81266	2.34525	3.5595
Capana02g000746	0	0	0	0.2067	0.127964	0.081427	0	0.041838	0.051057	0	0	0.066397
Capana10g000101	7.39523	9.62159	6.98224	56.7219	17.6276	13.63	16.4763	12.3638	9.05937	22.4286	91.9705	29.964
Capana08g002773	0.143097	0.222961	0.067672	0.362339	0.255347	0.147166	0.012304	0.151418	0.044551	0.22221	0.04926	0.123022
Capana07g000730	776.917	707.932	544.571	928.835	1196.17	990.275	356.91	348.71	245.152	429.142	601.283	503.354
Capana07g000734	0.437392	0.448252	0.419756	2.19727	1.09135	0.840516	0.834	0.760431	0.947306	1.92675	3.12706	1.34739
Capana08g000958	0.334079	0.127362	0.219797	0.570223	0.49542	0.577777	0.249969	0.286411	0.150192	0.420798	0.2495	0.477175
Capana08g000959	72.1302	56.7559	61.6773	86.1643	64.0492	65.3803	52.1024	51.6329	52.9358	66.0867	63.7042	64.9015
Capana08g000954	33.52	34.8999	25.7678	59.3316	63.8718	36.6571	19.7806	21.578	17.2668	42.7565	42.9329	35.7123
LJ_newGene_3544	0.484877	0.671399	0.6968	1.47543	0.88	0.700424	0.497461	0.768689	0.213312	0.941413	1.10679	0.864283
Capana02g001162	34.526	33.793	33.5155	38.776	42.9561	36.9229	33.0306	35.5035	31.366	31.7883	31.7921	33.8885
Capana07g001921	7.11854	7.14592	6.77602	3.41385	5.75078	6.16527	6.6476	7.4916	4.8964	8.38808	4.1909	4.55871
Capana09g002281	9.39933	10.9102	6.51945	11.0945	9.6169	4.85236	3.5894	1.8799	2.57628	7.06501	6.13939	5.6871
Capana09g002282	5.48477	5.80324	5.09826	7.21285	7.30888	4.82838	2.26077	1.34677	1.11848	4.33113	4.09809	3.57143
LJ_newGene_5652	1.42068	0.717768	1.18638	4.07988	2.68417	2.33575	1.47498	1.02391	1.27814	1.93468	2.98872	2.77361
Capana03g001206	19.4854	13.2182	17.2835	33.6542	21.8422	25.6529	15.2258	15.9005	13.8789	15.0431	16.855	16.0399
Capana03g001209	2.25828	2.60031	2.41537	15.2787	2.82376	5.54126	2.37894	2.35888	1.85051	3.64663	15.2852	3.09588
LJ_newGene_6306	7.50715	6.98918	6.33376	6.9498	9.49219	7.06968	6.63111	4.77883	7.28932	6.298	6.03845	5.04673
LJ_newGene_13924	2.34324	1.79429	2.20928	1.20518	1.49516	1.72385	1.94742	1.92509	2.22308	1.80568	0.791068	1.04072
Capana00g002378	0.380606	0.319847	0.720653	0.751801	0.475803	0.13445	0.549911	0.321173	0.606037	0.375286	0.665388	0.192925
Capana00g002372	0.120306	0	0	0.248946	0.098926	0.093655	0.073217	0.038276	0	0.144836	0	0.127795
Capana00g002370	0.086937	0.104405	0.072468	0.250138	0.160301	0.150846	0.022819	0.027646	0.087159	0.28769	0.222479	0.21527
LJ_newGene_3935	0.593664	1.17429	0.502807	1.40701	1.52919	1.21277	0.06112	0	0	0.277213	0.140904	0.26349
Capana03g004181	32.1455	33.396	30.4737	36.1806	37.6037	33.6505	25.5672	25.308	20.2471	30.3463	26.9959	25.7443
Capana02g003150	6.28185	5.61503	6.01026	14.1472	10.9354	11.0153	7.73663	9.66874	8.15281	6.91208	3.13264	6.05603
Capana10g000195	146.453	137.627	143.788	170.219	192.307	161.203	153.417	159.761	159.715	153.372	171.763	159.596
Capana04g000068	17.8246	18.919	18.1179	27.5467	22.9345	26.0305	21.1604	19.3628	20.3327	25.9974	34.2282	25.9668
Capana04g000069	14.9351	14.9859	15.7535	21.451	13.5495	14.6849	15.046	15.1269	12.8029	20.2902	26.7018	21.4082
Capana04g000062	16.2068	16.0725	16.7637	23.0958	15.4701	16.9954	16.1508	16.2725	15.7614	15.8237	19.0998	20.9788
LJ_newGene_6886	44.2665	45.5844	33.2258	48.7557	45.3506	21.7946	14.9278	10.8518	8.58611	11.6458	21.3929	20.6186
Capana04g000933	0	0	0	0.050817	0.076864	0	0.045354	0	0	0	0	0
Capana05g002317	449.598	382.126	369.718	504.395	519.117	545.781	343.036	359.527	340.922	395.76	410.471	375.244
Capana04g001088	2.81227	2.76316	3.25022	19.1877	3.54179	9.18594	2.86623	3.21135	2.70559	3.40459	7.54789	2.65983
Capana11g000305	0.294286	0	0.09048	0.547546	0.264293	0.159355	0	0.211102	0	0.075394	0.044538	0.21377
Capana09g000025	0	0	0.016406	0.070102	0.072005	0	0.033026	0.054842	0.016797	0.015017	0.098503	0.036002
Capana09g000024	12.9762	11.7334	13.7354	12.7511	14.0706	12.1641	11.7134	12.9555	13.3207	10.7131	13.4766	13.5915
Capana01g003766	0.124644	0.430275	0.244209	1.59429	0.443443	0.110537	0.133208	0.15804	0.098076	0.470361	0.258817	0.220752
Capana01g001693	28.4737	31.4091	30.1192	19.3524	25.6655	26.5654	23.7386	26.6012	26.8671	21.7798	19.5021	27.1854
Capana11g002234	2.79148	1.34329	2.33115	45.3313	2.54559	10.9473	4.10753	1.65951	3.8111	27.2361	43.7486	6.31311
Capana12g002912	52.0581	48.2601	35.1774	100.471	128.29	75.5164	19.2186	17.4925	14.2159	35.2494	42.5639	35.8847
Capana08g002151	3.8894	3.94732	3.87215	13.4241	3.39739	4.25785	3.98723	3.39075	4.05619	4.58421	6.97338	3.82148
Capana08g002157	0.176857	0.077827	0.128171	0.120106	0.19692	0.158772	0.112543	0.038792	0.092552	0.118489	0.097745	0.039664
Capana08g002155	6.25088	6.93679	4.58921	14.2559	10.9512	10.9757	5.17598	7.63532	6.47914	10.858	7.80754	8.80563
LJ_newGene_260	26.8598	27.7614	27.2005	20.6359	18.5282	26.4735	27.9138	21.0831	28.4638	26.9985	26.7785	24.0577
Capana06g000901	8.95141	10.2179	9.40283	9.47286	11.7037	9.62991	9.27694	10.7735	9.70263	8.9591	8.95935	9.82884
Capana06g000900	225.92	222.124	223.19	175.288	201.94	226.157	260.329	220.933	240.939	222.086	278.616	235.883
Capana02g003394	1.16456	0.91679	1.2527	50.0434	22.5646	20.5441	0.412177	0.829401	1.2405	9.56736	17.8982	16.3272
Capana02g003396	4.06368	4.19895	4.13956	5.03733	3.6316	4.71363	4.95747	4.16458	3.46004	3.83354	4.51117	4.50983
Capana11g001853	33.1231	40.8857	35.3147	16.3168	19.026	16.1439	47.1871	42.8398	42.2353	28.2723	35.5657	21.1609
Capana02g001829	3.44055	2.79641	3.72793	2.84069	3.52186	4.38029	3.75834	2.92208	4.33334	3.58335	4.77919	3.3085
Capana03g004094	20.2177	22.9105	20.9083	22.4512	23.0535	21.6164	19.4589	20.9822	17.5217	18.6941	19.1109	18.5664
Capana08g002639	56.0464	41.277	49.918	71.3991	36.037	40.939	49.0884	46.3957	40.2265	37.9931	45.0682	33.2686
LJ_newGene_3667	1.29662	1.21656	1.2179	1.22774	0.704483	0.580191	1.0784	1.42752	1.89625	0.864958	1.14339	0.874302
LJ_newGene_10758	5.41501	6.3491	5.00986	4.53514	2.5675	4.94861	7.05671	6.50535	5.05069	5.48289	6.18799	4.86507
LJ_newGene_8178	3.23019	4.06211	2.59255	7.32642	2.20253	1.03637	3.50856	3.09508	2.71339	2.34172	4.58902	2.75869
Capana00g000816	57.3753	56.5403	57.01	49.277	53.5964	51.8034	56.1765	54.381	53.7564	54.7813	60.1994	54.3882
LJ_newGene_7752	94.5655	98.0911	97.43	56.4739	77.6597	101.167	109.64	99.1854	120.584	64.4147	66.4474	71.753
Capana12g000015	0.104726	0	0.102001	0.059655	0	0.260468	0.454365	0.298863	0.301972	0.136617	0.081058	0.229408
Capana12g000012	0.117811	0.1411	0.069095	0.472866	0.215131	0.222834	0.107111	0.120126	0.084558	0.260007	0.566205	0.344609
Capana12g000013	0.132966	0.109024	0.104575	0.403425	0.195821	0.155556	0.288991	0.24527	0.214885	0.337524	0.768321	0.364889
Capana03g004225	16.8259	18.0037	18.6225	19.2992	17.0621	16.9018	18.6844	16.733	16.6651	16.9823	16.2624	17.9818
Capana03g004224	0.741949	0.670692	0.636244	1.14932	0.816394	0.667225	0.624945	0.891078	0.566629	0.793943	1.33379	1.01864
Capana10g001783	3.67257	2.98773	3.28012	32.3126	14.5233	16.8125	4.52222	8.05392	10.2214	18.0487	18.3948	20.2648
Capana00g003670	30.3232	0	28.2657	0	0	26.5105	0	0	23.6215	26.9607	0	27.8994
Capana05g000278	2.66638	3.20921	1.98444	4.24448	3.43858	1.82634	2.37229	2.77126	3.17279	2.9406	3.45017	3.01014
Capana00g004909	6.78618	5.63278	5.56948	6.51186	7.68293	6.99796	6.77018	6.74871	4.98632	5.23619	4.47047	5.76586
Capana01g000323	39.3125	38.675	43.5059	41.9319	39.4604	42.9792	42.5312	47.4432	46.6768	43.4903	46.5632	46.776
Capana12g002322	45.4885	29.9582	37.4686	63.4779	28.8211	31.6977	32.1937	34.7041	33.5985	25.5569	30.7708	27.9366
Capana03g003248	0.109447	0.194927	0.113568	9.3828	2.34676	1.75636	0.077467	0.096244	0.219942	2.99572	9.25391	4.11085
Capana04g001165	91.4461	77.5016	90.1591	102.643	118.118	90.2636	78.5684	87.9879	79.8145	74.6316	69.0097	95.2501
Capana06g001615	0.722773	0.454724	0.481766	16.0299	0.621404	1.65678	0.223648	0.37949	0.337599	1.42655	1.27591	0.364629
Capana01g003149	9.93459	9.98286	11.2034	9.52808	10.419	11.2286	11.6721	12.6725	11.1755	11.6827	11.8847	11.6678
Capana01g003144	11.0519	11.1965	12.8371	19.0418	10.1734	12.372	10.1758	10.8838	14.0651	7.43333	6.90752	8.52045
Capana01g002893	0.034718	0.082201	0.124938	0.108424	0.048843	0.171471	0.063436	0.07126	0.048586	0	0.188221	0
Capana01g002897	61.7868	64.1852	51.934	122.824	83.3842	86.5309	62.3172	69.4764	65.316	69.1714	86.6989	71.4694
Capana00g000595	1.50022	1.93629	1.27002	1.44087	2.62933	1.56835	1.33209	0.79679	0.964269	0.747012	1.14047	1.70316
Capana00g000592	0.114396	0.126877	0.389257	3.5808	0.529867	0.484916	0.524383	0.469609	0.417804	0.281077	0.705944	0.70808
Capana07g000181	6.27545	6.37422	6.411	8.9002	8.85335	7.3486	5.93852	6.08283	5.95681	8.03456	8.43606	7.57378
Capana07g000185	1.53815	1.08611	1.12619	1.99935	1.39758	1.29166	1.26308	1.19144	1.49	1.8965	3.15623	2.62329
Capana06g002990	6.77814	8.49113	8.06282	4.87573	7.31208	7.9047	7.15996	7.31919	6.42856	6.38541	5.55208	6.00628
Capana02g000036	0.168661	0.025067	0	0.340753	0.386035	0.116541	0	0	0	0	0	0.154679
Capana06g002331	1.18585	1.44884	1.30538	0.50784	1.21147	1.64348	2.04007	1.84024	2.5729	2.76049	1.59218	1.4761
LJ_newGene_407	1.07359	0.526853	0.663849	7.40036	0.722828	0.179834	1.33565	0.831791	0.655887	0.510116	1.10254	0.987979
Capana08g002054	0.254695	0.156081	0.267977	0.54023	0.201695	0.391814	0.096875	0.248607	0.296682	0.338581	0.09027	0.203863
Capana09g001957	65.7202	59.8648	63.977	93.3324	101.615	89.7846	60.0514	68.4523	66.413	75.8282	72.4167	68.9993
Capana09g001951	493.172	451.615	434.136	590.144	627.358	478.717	438.169	447.227	493.781	484.35	498.354	532.267
Capana03g000323	119.164	87.0384	81.7389	170.252	150.802	149.212	115.984	152.964	126.961	81.9219	94.9217	123.497
Capana02g002985	8.39677	7.18546	7.17169	5.06396	5.57892	5.68601	8.47349	8.06572	7.73527	8.96095	10.175	8.72596
Capana02g002983	18.2398	18.8217	19.9775	16.5363	24.2437	23.0215	21.2159	24.0809	25.0775	24.7264	21.7229	17.6535
Capana02g002981	6.21176	5.23588	6.00715	9.26593	5.12211	4.34321	5.4995	4.2472	4.89386	5.16159	8.20167	5.30816
Capana02g000584	3.66316	4.10474	4.66022	6.65725	7.90214	3.55243	2.55906	5.28822	3.41907	7.37126	5.33982	8.49624
Capana02g003634	138.568	126.962	100.024	244.125	181.716	247.469	52.8767	56.4554	53.781	94.1375	115.216	102.91
Capana02g003635	3.37847	3.08203	3.07494	4.73704	5.0948	4.26129	3.1635	2.70725	2.80779	3.06271	3.18748	3.38167
Capana02g003632	14.4673	7.21577	9.47587	18.6002	13.8923	9.29986	10.4682	10.4307	11.3801	11.7005	11.9457	13.5239
Capana02g003633	0.543628	0.922632	0.812564	1.23004	1.42663	1.08053	0.78374	0.534706	0.910663	0.433572	0.632692	0.680399
Capana02g003630	0.12429	0.224343	0.184754	2.00251	0.377344	0.393078	0.541598	0.355667	0.260292	0.745993	3.58909	0.541758
Capana12g002125	9.4225	9.33526	10.2348	8.99957	10.0851	8.68465	8.64877	8.53406	8.9766	9.48835	9.48908	8.54232
LJ_newGene_14490	7.56566	8.11884	7.71386	9.36242	10.1213	9.21971	6.36313	6.59739	7.60057	6.92583	6.59981	6.25136
Capana02g001674	6.41209	4.31723	5.25389	9.02362	6.99048	7.67287	4.42018	4.89317	4.46181	6.69924	7.07174	6.61172
LJ_newGene_4708	10.0182	10.0767	9.98798	9.661	5.6333	5.16724	11.261	10.219	14.0101	9.89711	9.79	9.26979
Capana05g000801	0.061504	0.124759	0.243327	0.44639	0.187178	0.172697	0.232632	0.286259	0.157018	0.170528	0.11436	0.286637
Capana03g003917	0.038711	0.099376	0.09816	0.364146	0.209981	0.272174	0.085719	0	0	0.220952	0.554648	0.257196
Capana04g002109	0.198797	0.169451	0.122734	16.5468	0.642571	1.05651	0.151005	0.310988	0.359445	6.75917	6.72085	2.30312
Capana02g002519	19.2463	17.8181	18.9348	21.7027	20.4473	15.3203	17.4673	17.2911	17.7618	19.1526	17.6766	17.8818
Capana05g000180	12.5209	15.9823	8.09634	27.3377	20.719	6.86274	5.94652	3.51084	2.15946	7.24027	11.0626	6.95173
Capana12g000193	79.0391	71.062	59.6944	77.804	87.4088	63.451	54.4831	44.5182	44.7948	80.8496	84.2424	69.4077
LJ_newGene_9073	62.7481	67.2103	70.373	82.4938	72.9591	54.8647	57.8933	72.4499	71.4622	54.2555	59.2462	59.3148
Capana10g001624	32.9558	33.8645	33.1266	52.415	66.7226	37.4383	32.0204	39.8172	40.1625	44.3366	48.1448	49.5472
Capana01g002683	2.02714	3.15411	3.58797	1.28013	1.69246	3.12881	2.92008	3.50806	3.20002	1.36296	1.87504	1.14336
Capana02g002058	36.8304	25.4738	32.3773	103.46	32.0291	64.835	31.9269	27.0148	30.3855	35.8302	68.7666	42.3948
Capana01g001798	3.59033	2.86854	2.87893	9.1867	3.80266	3.76078	2.61138	2.60015	2.20411	4.44132	3.51953	3.20142
Capana12g000223	2.95437	4.43666	4.30256	3.61137	4.25036	3.33439	2.56502	4.32232	4.64893	4.75265	3.33026	3.99646
Capana03g003465	0.078006	0.03545	0.053867	0.488891	0.103507	0.060624	0.124086	0.17388	0.142142	0.271915	0.074514	0.091711
Capana04g000195	148.753	133.025	115.394	189.578	218.563	197.596	77.5322	75.6109	65.7599	103.844	107.29	96.3105
Capana04g001820	14.9699	16.3161	15.1648	19.2243	21.5378	18.5244	14.9341	15.8543	15.4657	14.8043	16.093	15.8156
Capana04g001829	44.1218	47.0648	49.1527	41.4655	37.8217	41.8962	46.6514	49.2087	50.3884	50.5422	48.9185	48.8915
Capana06g000774	0	0.204981	0.062616	0.188267	0.059156	0.048822	0	0.044725	0.106117	0.076275	0	0.050726
Capana08g000135	3.1302	1.70367	3.24814	7.69822	1.71021	2.44447	1.92108	1.30454	1.44426	1.98223	3.11741	1.98957
Capana02g001689	16.7046	10.0223	13.5529	31.0924	10.5486	11.4435	10.5214	10.1515	9.88188	10.9283	14.4131	9.88108
Capana08g001660	133.004	132.994	125.769	128.439	126.095	109.955	104.898	98.5502	110.95	108.519	110.164	97.3085
Capana04g002845	1.1638	1.27954	1.29538	2.14539	1.66858	1.60985	1.22854	1.31799	1.2596	1.54453	2.0271	1.50277
Capana06g002812	11.6881	14.236	9.54024	20.0747	13.7562	8.74795	6.37966	4.64498	4.25733	8.89969	9.33834	8.74657
Capana02g000080	1.33211	0.771942	0.733225	7.19867	1.37037	1.25034	1.8073	1.09858	1.18464	1.51722	4.1367	1.80185
Capana09g000511	0.085807	0.033488	0.198124	0.530846	0.366378	0.330054	0.238311	0.173757	0.037418	0.191406	0.880671	0.424416
Capana09g000515	0.10919	0.057182	0.069174	0.43112	0.108775	0.290688	0.062561	0.062134	0.015285	0.084829	0.846029	0.095313
LJ_newGene_14306	2.26773	2.14922	2.23507	3.03937	2.55655	2.34038	2.16841	1.64154	2.38011	2.6238	3.40112	2.49698
LJ_newGene_9723	3.56641	4.8785	4.15023	10.2123	8.74166	4.39935	3.08655	4.31008	4.86443	2.23186	1.64856	4.90787
Capana11g002386	0.073346	0	0.073735	0.172632	0.068196	0.088791	0.06564	0.002191	0	0.06539	0	0.021638
Capana11g000722	6.92127	7.28142	7.03616	6.63728	5.34994	8.46191	9.78855	9.74663	10.0959	6.55313	7.58093	8.23146
Capana12g001486	7.61079	7.82679	6.97447	8.75691	6.14626	5.53435	5.19302	6.68803	6.12721	5.19908	5.88587	6.43942
LJ_newGene_1069	1.04821	1.61334	1.5266	0.412718	0.489953	0.3821	1.36319	2.07636	1.93547	2.24146	1.02602	1.65299
Capana06g000431	33.3394	18.0733	31.1066	100.057	29.6726	69.7364	23.9385	27.9226	27.0909	52.6015	86.1322	44.2686
Capana06g000432	23.182	14.7842	22.7785	61.5071	29.0279	48.2127	14.7958	14.8601	16.392	48.6442	57.8069	31.6834
Capana02g002354	27.6842	27.0297	28.0492	31.9956	30.5339	30.9378	29.1595	29.4806	27.599	28.7777	26.719	28.772
Capana02g002355	7.77584	6.43598	5.138	15.9458	17.614	13.311	2.28795	2.99859	2.42055	8.00648	10.1192	7.11579
Capana03g000157	0.017989	0	0.002947	0.099897	0.01986	0	0	0	0	0	0.124943	0.030922
Capana08g002245	2.53751	5.09534	2.72052	9.70746	1.69952	2.97188	4.11076	2.59858	2.16649	3.17507	10.1232	0.858021
Capana08g002249	5.64727	5.77643	5.48912	8.73803	6.46791	6.80737	4.68675	6.01029	6.0487	7.17084	7.66366	7.31194
LJ_newGene_2000	0.615384	0.873822	0.498586	1.04548	0.594656	0.433676	0.845305	0.765792	0.708034	0.883754	1.10271	0.6857
Capana02g002828	4.98784	5.6976	4.73075	7.64689	6.44978	3.91466	5.37093	5.04128	4.45677	5.98475	5.95036	4.632
Capana02g002827	15.8568	14.5108	12.2766	23.7933	26.7757	26.3251	6.32197	8.37516	7.10696	10.6341	14.4804	10.4033
Capana00g004087	1.42099	1.66851	1.68008	0.957863	1.72797	1.16821	1.71261	1.86474	1.38332	0.92514	0.853434	1.85577
Capana07g002166	21.0214	21.1172	19.4215	22.5456	22.54	19.8468	18.728	17.6206	18.1263	18.8689	19.2959	17.0046
Capana07g002169	36.2428	35.5614	31.9497	44.5104	41.2434	39.2144	36.0329	35.436	31.6708	38.859	34.386	36.031
Capana06g000629	6.27524	6.45293	6.61751	11.7352	9.94213	7.56157	5.16079	6.4464	8.28948	10.5436	9.73331	9.78662
Capana09g000751	188.985	194.546	211.973	102.112	174.336	153.382	208.244	219.794	204.559	153.36	118.632	174.176
Capana04g002311	1.28969	1.25698	1.53538	1.93287	1.85625	1.2593	1.09824	1.05746	0.788336	2.3024	1.97636	2.16379
Capana00g002034	0.017781	0	0.006329	0.073054	0.055408	0.02399	0.012868	0	0.035122	0.035	0.04294	0.073371
Capana00g002030	69.8219	60.7306	42.029	163.239	150.385	100.737	75.8568	79.6525	68.6733	125.422	121.827	174.904
Capana01g001344	16.5087	16.8586	17.3313	22.1166	11.2435	11.3721	17.4045	15.595	17.1461	18.1613	18.3982	15.3235
Capana08g001841	32.1703	14.7705	23.1464	61.9722	9.69413	13.9606	11.269	11.724	11.0644	12.72	19.2508	9.72292
Capana08g001843	0	0	0	0.435217	0	0	0	0	0	0	0	0
Capana08g001845	0.043156	0.057791	0.068818	0.141342	0.102263	0	0.0726	0	0	0.033669	0	0.036326
Capana08g001594	19.8404	26.0294	24.7638	13.8645	19.1236	17.9698	17.6483	15.0091	19.8398	20.731	9.6002	12.8092
Capana05g001961	6.81773	7.13699	5.47144	3.96884	8.57228	6.70683	6.65735	5.58047	5.99683	6.86917	6.56491	6.15706
Capana07g000852	1.77343	1.15625	1.18204	1.90549	1.13912	1.14154	0.950761	1.13347	1.08518	0.977339	1.75838	1.41993
Capana06g000631	27.741	23.7186	26.0553	39.9738	34.6464	27.8288	30.2909	38.2176	31.0798	29.2277	26.4767	28.1055
Capana06g000630	9.71517	9.2089	10.1124	13.9798	14.5833	8.19344	10.1393	9.4221	8.65995	14.3548	11.8032	13.9891
Capana01g004430	0.978873	0.561496	0.579639	1.84349	1.2832	1.29575	0.604059	0.878878	0.896385	1.02529	0.6239	1.04627
Capana05g000618	0.027743	0	0.059252	0.144877	0.043244	0	0.029819	0.024511	0.058844	0.235327	0.246215	0.078149
Capana11g000814	8.7518	9.55004	9.50876	10.3326	11.5332	8.9171	7.45113	8.31466	8.14446	10.787	10.3034	9.79585
Capana06g000987	22.4742	17.6821	18.3269	44.8602	13.125	16.1573	15.5841	14.3344	13.6071	12.8189	20.0516	13.8708
Capana02g003315	44.3764	47.4747	43.1312	59.104	47.3801	35.3832	33.2922	41.2166	31.6832	43.0437	27.6211	37.1946
Capana02g003314	62.2908	54.72	54.6706	75.0198	76.8337	60.8931	51.9152	53.0792	57.5543	57.8021	61.8754	68.7871
Capana02g003311	0.02762	0.11485	0.058988	0.229518	0.04158	0.027444	0.074513	0.036315	0.085659	0.014222	0.03335	0.055532
Capana02g003354	7.19898	7.9149	8.47387	5.65822	6.18398	5.83741	7.54152	7.942	7.97144	6.92214	7.20982	7.60174
Capana02g000664	0.775887	0.575179	0.266194	1.38467	1.51722	0.676969	0.836723	0.271906	0.292841	1.2076	2.46941	0.982248
Capana02g000666	70.0913	21.5604	50.8169	119.061	22.2591	24.2698	25.7205	23.5159	20.5416	18.1827	33.9676	23.0291
Capana07g000078	0	0	0	0.148006	0	0	0	0	0	0	0	0
LJ_newGene_11469	7.20598	6.95458	6.90063	7.79939	7.20925	5.14607	6.99717	5.53339	5.75553	6.78593	5.79663	6.83356
Capana08g000855	0.590497	0.328823	0.363212	1.53029	0.913047	0.479011	0.507024	0.219807	0.268578	1.26566	0.981463	1.53719
LJ_newGene_4970	12.9074	12.7567	12.301	16.3464	14.3625	11.2221	11.1144	11.1607	11.829	14.0407	13.5894	13.5297
LJ_newGene_4978	1.01781	1.07538	1.60669	2.9183	2.26419	1.79992	0.803526	0.902803	0.953377	3.04592	2.6534	2.37584
Capana02g001207	6.94019	6.97652	5.63342	10.152	11.3947	6.62263	7.56762	7.86389	7.13689	8.38869	10.0891	8.92779
Capana03g002388	1.39212	0.105384	2.58607	72.3958	0.794648	3.43186	0.123693	0.042108	0.26108	0.664988	3.10523	0.994827
Capana03g002389	1.22469	0.317315	0.629804	56.9469	1.50628	11.1811	0.231156	0.094434	1.20683	5.22693	11.4238	0.612225
Capana12g001854	0.073397	0	0.002822	0.091815	0.068687	0	0.082737	0.049753	0.041941	0.019461	0.056818	0.005001
Capana10g001383	15.3647	14.1752	19.9443	29.7287	19.9577	18.888	13.2531	14.8391	19.3415	21.6404	11.2679	21.0156
Capana06g002101	0.814057	0.835576	0.607466	2.62808	1.66555	1.05167	1.00084	1.18384	1.14329	1.54382	1.10487	1.47634
Capana06g000017	29.573	28.4965	28.4564	34.9753	31.641	27.917	30.1697	29.2756	26.8369	35.4858	33.4519	34.3497
LJ_newGene_1458	2.41347	2.86867	2.6135	1.65866	2.02862	2.7184	2.61307	1.79018	1.99432	2.32876	1.9969	1.94282
Capana06g000016	58.0465	56.8744	62.8207	65.4475	58.2855	52.0138	55.3456	63.6908	61.2583	57.2546	63.9093	60.0435
Capana00g002233	0.850259	0.494303	0.97196	1.67782	0.8064	0.571383	0.685572	0.630976	0.4479	1.04791	1.62186	1.09413
Capana00g002234	0.756562	0.584427	0.414911	1.25957	0.592521	0.337056	0.473777	0.330756	0.459488	0.527534	0.756904	0.809274
Capana10g000704	53.0687	50.8448	34.5139	117.555	168.799	133.103	15.4191	16.3495	10.1072	30.7635	54.0907	42.9791
Capana00g003180	0.356544	0.443775	0.385229	2.71957	0.767715	0.626957	0.359026	1.25718	0.534626	0.370294	0.0887	0.210546
Capana10g002416	0.057251	0	0.066595	0.136615	0.122939	0.034931	0.006901	0.028021	0.046408	0.122903	0.21613	0.037282
Capana10g002413	2.41143	1.73377	1.85372	7.79224	1.36439	1.1288	1.32992	1.45552	1.48534	1.23773	8.22755	1.93355
Capana03g003718	9.34156	9.89996	9.87408	19.9159	18.8052	11.9657	10.7157	11.5477	12.0107	11.7344	13.0488	13.541
Capana04g000872	1.61136	0.714312	0.61742	0.808778	1.45333	0.737899	0.731385	1.05225	0.613298	1.0483	0.85883	1.02043
Capana04g000871	20.0471	16.7807	18.9426	18.934	18.4021	18.2907	16.0335	15.5992	14.5014	13.1199	13.1092	14.2246
Capana05g002450	0.09395	0.10555	0	0.71044	0.182811	0	0	0.048923	0	0.087681	0.467907	0.186298
Capana05g002458	9.87029	9.17147	8.37431	16.4519	16.106	12.7189	5.51366	5.19572	5.22316	8.09232	6.44003	7.09275
Capana05g002459	7.37307	7.25762	6.59974	9.48682	7.7618	6.54634	5.88253	3.34422	2.69046	5.0787	3.57591	4.29166
Capana00g000980	18.1962	15.7325	17.8287	26.2906	19.3199	19.839	14.9304	14.1987	16.6265	22.053	22.2455	20.4439
Capana05g002186	0.414299	0.388497	0.264638	0.303854	0.105812	0.705798	0.792297	0.684447	0.544655	0.678473	0.170206	0.490925
Capana03g001826	4.77369	4.69142	4.95244	14.3725	14.1836	6.91792	6.22071	6.94226	8.14094	8.20765	11.953	9.9588
Capana03g001827	10.8345	13.0891	10.3267	34.1115	8.9904	9.85001	19.7503	11.558	14.8109	43.4393	52.9337	20.4983
Capana03g001822	14.9216	15.1283	13.2621	10.2553	12.6978	11.5341	14.2417	15.0477	13.1667	15.2854	13.8516	15.2638
LJ_newGene_5253	26.1764	44.2539	27.5604	51.6125	40.1351	46.9232	33.7454	25.8354	28.5462	57.3796	27.2565	47.2202
Capana01g003399	20.6177	10.2932	15.5646	36.7505	10.8083	13.3192	10.6969	11.5038	10.7416	9.14428	13.0592	9.6804
Capana10g001138	2.43387	1.1308	1.57794	19.6465	2.40781	3.10405	2.7626	1.90101	2.27431	1.90802	6.773	1.68984
Capana10g001137	15.4082	15.4376	14.5527	18.8258	19.0977	14.8575	12.9465	12.6264	11.8793	14.0229	11.9509	12.9501
Capana01g004386	0.077115	0.081165	0.1225	0.158747	0.056076	0.034424	0.12573	0.025322	0.023409	0.074535	0.205914	0.087975
Capana09g000271	2.55074	3.19239	3.71411	8.59961	6.39654	3.60072	2.80655	2.40643	3.50198	7.51992	9.76751	7.25765
Capana09g000277	0.242678	0.374974	0.192062	0.917547	1.21009	0.967189	0.12566	0.210012	0.151479	0.348141	0.57417	0.463768
Capana01g000600	0.146714	0	0.198428	0.218542	0	0.126473	0.066133	0	0.043959	0.118617	0.103516	0
Capana06g000868	0.472095	0.459953	0.577374	0.852631	0.621002	0.521361	0.453792	0.413192	0.33168	0.36561	0.993762	0.456143
Capana06g000869	0	0	0	0.107539	0.025566	0.037938	0.026718	0.044071	0.026815	0.10055	0	0.082559
Capana09g000616	20.5081	22.337	23.3337	26.5751	19.5304	23.5978	20.1289	23.6237	22.4166	22.2032	24.1025	22.8362
Capana11g001954	27.9047	21.4691	23.9639	29.3658	22.6979	21.8328	21.9734	22.051	18.4087	19.9827	29.0867	23.9353
Capana02g003392	117.64	111.066	113.153	178.669	187.789	190.662	98.6138	120.756	111.875	123.321	124.002	138.1
LJ_newGene_9809	12.5706	12.8208	11.684	13.9933	16.8377	15.5976	12.8294	11.8728	11.362	12.7401	13.5079	12.8259
LJ_newGene_9808	7.60289	4.59687	6.22021	12.2438	7.46171	7.78187	6.31616	6.66169	5.5862	4.24222	8.82496	7.05224
Capana02g000366	12.5077	14.3954	14.2134	14.9561	11.4539	13.0156	14.1833	14.0494	15.776	13.4849	15.5391	12.9644
Capana04g001874	1.38338	1.64419	1.16395	2.17977	2.16884	1.8114	0.959001	0.788864	0.98745	2.17594	1.16103	1.50223
Capana01g000094	0.284178	0.518393	0.143866	0.677861	0.263217	0.299856	0.231223	0.207869	0.443983	0.266867	0.281991	0.154466
Capana02g001012	26.1495	25.3321	28.3658	25.4381	22.4814	24.8063	26.6425	30.7949	29.1812	27.9854	27.9561	28.4235
Capana12g002877	9.27561	7.6871	8.8851	11.5309	9.3144	4.40217	5.83154	2.5231	3.93882	6.4596	6.53148	4.4523
Capana02g002591	3.60723	3.34725	2.82463	4.97281	4.69422	2.49435	2.67329	1.76	1.59562	3.98085	2.70197	2.07789
Capana12g000112	4.14216	4.37986	4.05269	8.82466	3.97481	5.0852	3.50951	5.10577	4.28992	3.81295	4.10424	4.09249
Capana01g001717	5.4573	5.83995	5.78549	10.2758	10.8742	7.61904	7.21867	7.61107	7.07057	9.29188	9.41542	10.2557
LJ_newGene_3846	10.211	12.0866	9.45863	14.948	11.8452	9.87875	11.2886	11.0483	11.0316	12.1106	15.3007	12.029
LJ_newGene_3840	1.42041	2.11215	1.53824	2.46875	1.24	0.994307	1.52414	1.43217	0.932543	1.47154	0.792878	0.905059
Capana00g000334	7.52728	5.05506	6.35979	17.9613	12.3129	14.3746	5.92258	4.38573	4.32669	12.1837	8.63104	5.90013
Capana05g000333	15.9194	17.2432	14.2363	15.0556	15.0603	11.0655	12.1659	11.7783	10.6011	12.3467	11.5061	10.3889
Capana00g004824	11.1713	8.3212	9.2305	24.5528	7.59504	10.0514	6.36504	6.55762	6.83314	8.05515	7.8369	7.4212
Capana00g004825	88.8903	69.0517	77.9937	171.912	72.8003	65.2257	57.6493	55.4653	54.1752	76.3521	70.4324	71.9767
Capana00g004823	14.2088	15.7953	15.2722	22.0636	18.8811	17.3267	14.4546	15.2589	15.6117	19.7154	20.5058	19.5777
Capana00g002790	7.58515	7.62557	6.95581	13.0552	6.98906	6.91094	7.94656	6.65425	8.9115	9.48536	9.32666	9.719
Capana03g003690	3.28696	3.5816	4.14206	4.62192	4.89889	3.76377	3.04237	3.33664	3.089	2.7221	2.6032	3.05908
Capana04g000118	22.3256	20.8062	19.6009	37.8231	25.149	28.046	14.3089	16.1589	13.3037	22.5585	22.7124	25.0544
Capana00g001178	29.7676	29.032	28.3223	43.2699	35.8089	28.5321	31.3003	34.3785	31.8949	36.8724	40.4187	39.2571
Capana00g001177	4.18688	4.51085	5.28267	11.6061	6.87959	7.63393	4.26909	6.61922	5.5113	7.24256	4.79741	7.78104
Capana00g001170	0.690864	0.655955	0.619653	1.75357	1.05831	0.665499	0.583525	0.408286	0.834664	0.540437	0	0.037285
LJ_newGene_5372	40.8418	40.1983	39.7458	37.512	26.4337	34.4993	39.5816	29.7724	40.7851	42.1916	39.6906	40.2361
Capana01g002998	0.027559	0	0	0.097838	0.023277	0.017271	0	0.053861	0.054335	0	0.030946	0.030068
Capana05g002227	90.7378	93.3072	94.1696	66.5958	75.7306	97.0155	94.0459	103.85	97.4063	82.9259	96.4407	87.9715
Capana05g002228	13.6723	15.2293	15.3216	35.287	8.54594	15.3689	13.5016	16.9091	16.3324	11.3891	17.8698	10.4132
Capana06g002892	357.484	361.578	381.641	322.623	395.285	434.096	389.575	380.763	425.504	362.354	448.612	388.407
Capana06g002898	2.35028	3.41647	2.93067	8.27055	3.1293	3.70914	0.493534	1.62218	0.64641	0.09896	0.095186	0.500178
Capana06g002279	34.65	37.3617	31.9597	59.9152	43.0014	37.7901	36.4472	41.5142	34.3534	44.0842	37.9486	51.3415
Capana06g002271	1.24048	1.05308	1.11162	1.7737	1.63365	1.01917	0.894335	1.34131	1.12272	1.34311	1.27458	1.37357
Capana06g002273	3.93391	3.83764	4.30563	1.46215	1.95049	2.00167	4.06168	4.03872	3.35712	2.11313	3.0305	2.81007
Capana06g002277	20.3862	18.7971	21.5042	12.8358	16.8125	16.2973	19.7385	18.9258	19.5764	18.6277	19.0533	16.4144
Capana09g000592	1.06134	0.821337	1.2182	0.925008	0.297076	0.279905	1.21225	1.24033	1.35941	0.765057	0.962827	0.738743
Capana09g000596	9.41946	7.05959	7.18856	38.1627	6.01698	9.99755	9.02129	9.85752	8.53543	9.2928	13.9312	5.85093
Capana09g000595	8.97836	6.66845	7.09483	26.7809	4.43154	7.55633	8.55	6.46362	5.91394	6.66141	9.95069	4.07512
Capana02g000158	2.60463	2.77108	3.20901	3.80384	2.10314	1.84159	3.13442	2.19439	2.47503	2.51765	2.18929	2.69708
Capana01g003564	48.1751	46.8001	43.9749	56.3082	51.4291	47.8413	44.7437	44.0936	49.9021	52.7137	47.8733	50.223
Capana01g001053	3.61142	3.05558	4.46194	10.9413	1.22345	1.97533	2.7619	1.14198	1.70554	2.56759	1.8614	1.35326
Capana07g000527	7.23232	4.08324	6.83044	32.2236	6.63135	6.43766	8.96591	6.58981	6.11795	7.68909	24.3786	10.0405
Capana12g001404	3.77671	3.94277	4.26268	6.37658	5.84845	5.62948	4.12193	4.83328	4.70288	5.28391	4.76771	5.28088
Capana12g001405	7.72073	5.63706	4.08481	10.2939	14.1395	7.51738	4.8537	4.71901	4.09691	5.12932	6.44883	6.54306
Capana08g001424	27.338	14.1754	22.5283	32.4183	11.1164	18.4485	16.3406	14.2982	14.4356	15.4078	18.3839	16.8871
Capana08g001420	12.4017	14.2446	11.8611	10.0608	11.4408	11.1692	16.3242	13.8724	14.511	11.4787	12.8506	11.5718
Capana06g001295	3.86714	4.07311	3.67743	5.3448	4.94201	2.98613	2.87711	2.66576	3.75402	7.16504	8.03219	5.77196
Capana06g001292	1.29056	0.802102	0.823525	2.8733	1.58566	1.3814	1.31969	2.21014	1.82461	1.39984	1.80836	2.24565
Capana06g001291	13.7971	16.0381	14.4478	26.0963	26.1147	15.9674	8.56867	11.8926	9.96595	11.3528	12.8534	14.7243
Capana09g001851	2.46285	2.33153	2.46264	1.88059	2.47881	1.93009	2.20713	2.75007	2.74177	2.42008	2.44404	2.7114
Capana06g001740	1.41739	1.66948	1.0179	2.15055	1.64674	0.908325	0.951532	0.683198	0.981233	1.55028	1.33124	2.00125
Capana06g001748	32.9393	31.9619	35.1835	30.4888	34.4468	44.5568	36.2903	39.3013	39.5912	32.534	37.8539	33.3589
Capana05g000156	0	0.022424	0.032311	0.098308	0.032	0.035976	0	0.054974	0.028161	0.079506	0.088433	0.030665
Capana12g001159	0.020621	0	0	0.319961	0	0	0	0	0	0	0	0
LJ_newGene_2080	4.21008	4.3121	2.92805	6.68331	8.35483	8.5572	1.05994	0.305202	0.444177	1.01494	2.34299	1.14878
Capana12g002247	10.6527	9.47547	9.67138	12.2148	11.0892	9.77967	8.98112	11.0062	10.7636	10.3559	10.5897	10.3681
Capana02g001735	2.513	2.09565	2.49974	4.70505	3.15877	2.69786	2.00449	2.6945	2.71843	3.08087	2.16525	2.32855
Capana02g001736	146.215	139.556	98.7608	225.614	245.736	195.737	58.3245	54.4928	40.1405	88.2902	125.455	90.1166
Capana07g000273	2.24052	2.60397	2.24989	2.32454	3.25816	2.32915	1.34944	2.21596	2.07606	2.16516	2.02672	1.82009
Capana03g003818	2.97998	4.22491	2.74174	1.60768	1.60028	0.890131	6.08213	4.77519	4.23211	4.36863	3.91033	4.38069
Capana03g003810	0	0	0.045767	0.131466	0	0.015587	0	0	0.014748	0.033339	0.018358	0
Capana03g003813	0.359315	0.461282	0.626478	1.04887	0.558487	0.388897	0.431825	0.291783	0.418634	0.498984	0.373332	0.573649
LJ_newGene_5048	1.32736	1.12842	1.03661	1.71144	2.8259	1.36219	0.368782	0.337862	0.237741	0.470293	0.924488	0.510549
Capana00g002509	0	0.053082	0.160255	0.051664	0.036212	0.063117	0.136224	0	0.093555	0.174692	0.074569	0.11478
Capana00g002223	6.33868	8.12114	17.5592	22.766	1.73779	7.38187	11.1015	2.09918	5.01991	7.62025	6.45629	6.81546
Capana06g002077	0.049661	0	0	0.153286	0.08663	0.047309	0	0.071007	0	0	0.049693	0.04688
Capana06g002078	60.2927	59.3344	57.8551	51.6132	58.5378	57.3503	63.5432	61.2271	55.8147	56.1112	60.247	58.6726
Capana10g001548	16.4782	36.684	23.9806	195.516	42.2527	21.2353	79.2865	20.048	24.6272	57.6886	191.235	93.6128
LJ_newGene_9244	5.9641	6.11537	5.0886	4.90576	2.17162	4.75033	7.72058	4.05361	6.66987	7.93162	6.89977	6.98042
LJ_newGene_7378	2.72257	3.43915	2.36049	16.5173	5.35015	4.51051	10.7938	7.24868	6.66316	8.26756	20.4392	10.2727
LJ_newGene_12082	21.3387	22.7453	19.6873	29.9207	27.3752	22.149	21.8734	19.5474	14.9616	30.2903	27.104	26.1027
Capana06g003033	0.130236	0	0.113675	0.150611	0.125721	0	0	0.023108	0.015308	0.05994	0.065078	0.056069
Capana06g003039	5.2521	4.28622	4.09303	6.88846	7.47571	6.01939	4.40731	3.99995	4.2582	4.10015	4.01613	3.84231
Capana04g000098	2.93325	3.32043	3.55839	8.71092	1.77096	0.925399	7.25969	3.08239	3.42019	1.05007	8.33886	4.08364
Capana04g000096	22.2321	22.2267	18.3416	21.5604	27.4342	24.1238	16.7927	14.4757	13.109	13.8944	15.4239	14.9743
Capana00g000109	4.93671	4.0061	4.64066	6.31993	5.45635	3.98673	4.80423	4.78859	5.17279	5.47438	8.22405	5.12059
Capana00g004617	0	0	0.050866	0.048855	0.064048	0	0	0	0	0	0	0
Capana01g003966	0.319907	0.264983	0.379034	2.29689	0.16299	0.116928	1.06832	0.187052	0.302789	0.403419	1.88418	0.584541
LJ_newGene_805	0.217408	0.204955	0.380264	0.852408	0.678893	0.769136	0.078881	0	0	0.160538	0.29991	0.121231
Capana06g001509	3.24943	3.31278	2.67615	6.40708	2.5421	3.60412	3.47289	2.93715	3.09545	3.15598	3.95484	3.12687
Capana06g001506	12.462	7.34821	8.45983	138.421	11.9205	30.1212	9.09567	7.2373	7.87232	21.6383	66.4578	16.4751
LJ_newGene_808	9.7299	11.5828	9.20784	8.79524	6.66941	7.07966	10.6166	10.1377	11.2144	10.395	10.5383	10.4616
Capana08g001747	2.07871	2.42112	2.12598	6.788	2.04043	1.92726	2.50218	2.58195	2.66356	2.55534	3.92006	2.58159
Capana01g000843	31.0533	30.3935	30.5821	33.6159	36.6151	31.8943	26.4479	31.4761	29.5789	29.8674	28.9655	28.5931
Capana02g002684	10.1931	8.09086	8.46447	12.9261	11.2084	9.93567	9.29497	8.94247	7.96753	12.8252	10.7198	11.4825
Capana05g001275	13.7059	13.3012	13.6763	17.0373	16.9043	13.4815	14.973	14.6884	15.2662	13.9299	14.0389	13.9713
Capana07g000347	7.84468	7.51027	7.7208	8.84392	7.39177	6.33826	8.58954	7.43679	6.64292	7.79874	9.41606	7.72974
LJ_newGene_3113	4.31498	5.85809	5.13157	2.79612	3.39415	2.88429	7.11241	5.05176	5.69389	4.34085	5.77392	3.70668
Capana02g001283	19.5492	19.9632	18.1311	20.5195	21.0362	19.2052	17.1231	15.4914	14.2523	21.0848	21.6793	18.8864
Capana02g001282	0.412927	0.350871	0.274363	0.866215	0.723148	0.556403	0.578756	0.513771	0.483899	0.574825	1.11403	0.738018
Capana07g001599	0.929183	1.15791	1.23193	1.70913	1.8346	1.15346	1.23276	1.46741	1.10231	1.97706	1.39584	1.81459
Capana07g001590	3.04695	1.15465	2.33573	4.67729	0.797903	1.48996	1.08452	0.722217	0.3599	1.29808	1.48984	1.10633
Capana00g003175	5.29487	6.25319	5.63011	12.4605	11.8075	7.7256	5.27495	6.68377	7.6802	8.01578	9.56173	9.0972
Capana06g001885	4.34645	4.52605	4.21086	5.35351	4.52361	5.26686	4.27734	3.95279	4.2623	5.95895	4.5921	5.26222
Capana11g000609	2.03083	2.69134	2.27187	4.30844	5.55901	3.00528	2.42562	3.01362	2.32645	4.37681	3.35211	3.64684
Capana11g002112	7.87998	6.66694	8.16789	6.50298	7.27787	6.71539	7.32893	7.99531	7.70933	7.18139	7.59924	7.54595
Capana09g002368	8.57179	7.30016	8.77472	12.5789	6.71914	6.95475	7.39962	8.38859	8.86025	7.45405	8.79117	8.13651
Capana09g002369	47.6118	44.0416	47.8669	66.6287	66.7624	62.471	50.8756	56.523	52.965	57.1748	46.0633	59.8192
Capana09g002098	20.1341	18.5601	16.357	13.8355	22.31	17.7485	15.4305	14.2506	14.6263	14.3085	16.7841	15.1197
Capana09g002099	73.0396	72.2236	55.2015	92.0125	92.6443	49.067	32.0673	21.8518	22.0746	47.2911	50.2387	38.6098
Capana02g002165	40.9807	38.429	36.5789	58.523	56.4588	39.3064	35.3727	43.0826	45.7482	43.4529	43.3108	41.8501
Capana03g000212	33.9521	33.2516	29.2634	32.6818	37.3085	31.5726	29.1396	23.2626	21.4318	17.3246	22.799	21.3312
LJ_newGene_7175	23.0471	26.8721	14.9822	517.591	29.0637	93.0973	12.665	10.352	19.7351	50.6042	112.416	22.3692
Capana08g002477	12.2302	10.2101	11.4279	15.3417	11.7283	10.6576	10.6306	12.4318	14.2654	11.7091	15.4858	12.0783
Capana08g002476	11.4402	10.4682	11.9336	13.9572	11.2341	8.59211	10.3939	9.95868	11.1035	10.2571	11.8419	10.6547
Capana10g001944	144.232	157.954	124.447	138.372	126.72	89.3461	89.3707	67.6644	70.6889	89.1432	65.3682	61.6257
Capana05g001077	44.5279	42.3754	44.5499	48.4358	48.3583	44.9645	44.5411	43.5677	43.3408	44.5823	44.6831	43.881
Capana05g001074	11.7277	12.7757	12.3554	8.17716	8.06167	10.0824	13.4562	11.8361	10.1579	7.34136	8.14617	7.1237
Capana02g002208	6.06662	6.55741	6.21546	4.96893	4.26952	4.21716	6.66703	6.4509	6.747	5.50351	5.89141	5.05886
Capana02g002201	9.74513	9.72597	8.82821	11.5493	9.91265	11.2072	7.65842	7.71967	8.53883	5.68489	5.65909	6.44224
Capana06g001541	0.300998	0.602204	0.185058	2.7536	0.633963	2.94119	0.343338	0.243479	0.98698	0.866097	0.311129	0.732877
LJ_newGene_8419	0.59944	0.662639	0.795257	0.266456	0.194766	0.349206	0.571335	0.434748	0.758956	0.61462	1.02146	0.525052
Capana09g000142	0.060219	0	0	16.1989	0.363841	2.85002	0	0.12005	0.211361	3.99319	5.67216	0.210153
Capana09g000144	31.5993	7.99802	11.07	74.9135	4.48285	2.73675	8.64294	5.36618	7.18263	4.09168	6.87819	6.35902
Capana10g000788	1.54324	2.06818	1.52604	3.46827	2.72985	1.03456	1.07229	0.919037	1.35782	2.92626	1.7328	2.80569
Capana10g000784	12.9828	13.4765	11.9067	15.915	18.7854	16.5427	13.0016	13.4014	12.5996	13.1549	16.0329	15.609
Capana10g000787	0.85868	1.41892	1.08828	2.34188	2.10787	1.01696	1.09905	0.575786	0.5147	2.31547	1.66069	2.2365
Capana01g001459	0.029001	0.038972	0.049256	0.330324	0.132688	0.241618	0.034731	0.085191	0.259696	0.149927	0.085041	0.220825
Capana01g001223	15.1222	13.8617	15.297	17.224	17.7731	14.8817	14.4725	16.5441	14.2949	12.9285	15.1293	15.3009
Capana01g000570	1.49224	2.41739	1.42708	3.20825	4.32401	2.87145	1.313	0.782872	1.21759	2.38294	3.20616	1.05866
Capana07g000770	18.3564	19.3928	18.8213	22.6775	21.5669	20.6085	18.4691	19.1082	16.6989	21.2526	20.1664	20.8913
Capana04g001964	0	0.154776	0	0.393413	0.194155	0	0	0.250472	0.119013	0	0	0
Capana01g001483	0.068231	0	0	0.49272	0.170449	0.488994	0	0.15237	0.226246	0.412127	0	0.368738
Capana01g003339	0.29285	0.278222	0.186572	1.07118	0.72062	0.856658	0.757508	0.353776	0.365344	1.021	1.65853	0.910874
Capana08g000626	8.39575	8.43976	8.76608	7.23958	7.77239	6.73834	9.80299	10.0232	9.67615	8.56489	8.92561	9.7438
Capana05g002463	8.83989	9.38647	9.42209	12.466	18.1154	17.7757	8.87917	9.87609	9.04342	10.1853	11.8506	9.3991
Capana06g002969	0.560476	0.267497	0.326384	1.3747	0.726068	1.01279	0.404545	0.404259	1.02172	0.995383	0.944333	1.1196
Capana02g000055	1.48493	1.01026	1.45078	2.38645	1.66644	1.10646	0.954973	0.924751	1.09438	1.39186	1.38482	1.45694
LJ_newGene_11250	0.063447	0.059725	0.082322	1.62695	0.665627	1.54281	0.29356	0.167077	0.249806	1.11615	0.836664	0.435264
Capana09g000421	0.058291	0.105708	0.052072	0.085414	0.039016	0.047594	0.037401	0.028636	0.037738	0.063789	0.012689	0.040007
LJ_newGene_13013	1.09841	1.0573	0.982304	1.12553	1.05466	0.52175	0.384516	0.408451	0.281869	0.181142	0.1955	0.408859
Capana12g001069	5.88633	6.41973	7.10594	8.5252	6.02063	7.52695	7.79771	6.52974	6.58812	6.60021	8.94335	7.04613
Capana03g003797	3.76853	4.09688	3.51843	6.29246	6.84884	4.65751	4.16359	4.76248	4.14984	5.24831	4.98177	5.47794
Capana03g001371	277.148	237.857	247.923	231.399	292.413	270.218	291.008	249.271	268.728	238.599	295.906	257.612
Capana03g001377	0.179563	0.022482	0.03261	0.887745	0.02441	0	0.032823	0.027253	0	0	0	0.08885
Capana10g001334	17.7617	17.3817	17.8831	14.8805	15.4965	16.6715	16.8094	15.3282	17.6574	16.7678	16.7289	16.599
Capana10g001338	0.03057	0.046933	0.033337	0.136183	0.010035	0	0.045676	0.011204	0	0.074519	0.095299	0.058022
Capana03g000391	12.2301	14.9963	9.71218	27.9103	23.7968	10.8565	0.692679	0.899275	0.525548	2.5086	2.27548	2.17839
Capana12g000734	224.598	215.853	216.459	158.913	198.959	202.331	233.837	196.243	197.958	218.11	232.581	197.432
Capana12g000733	31.6763	29.8839	29.5945	23.3937	27.2559	28.4505	32.1386	31.1674	32.1834	27.1504	32.6747	29.4499
Capana03g000024	0.07818	0.046681	0.018281	0.103001	0.020654	0	0	0	0.048415	0.047857	0.047544	0
Capana10g000065	79.0306	63.5758	97.5977	172.453	219.852	222.913	77.0232	96.5309	89.7045	73.9987	78.744	102.013
Capana12g000554	1.9031	2.11698	1.73624	12.0525	2.07621	1.41999	4.11579	3.03667	3.06256	1.94882	9.11979	2.58083
Capana10g002146	3.43491	3.68314	3.58483	8.00871	5.50279	6.51806	4.64952	4.67592	5.14808	5.20315	9.96982	4.75417
Capana04g002425	17.402	18.9324	18.9177	20.1542	18.4846	18.3852	17.9736	18.4305	17.8642	17.4743	19.4461	16.446
Capana07g001963	14.8675	14.1703	12.7331	31.5196	42.0996	35.6465	11.6188	12.1032	13.0034	13.72	16.8542	13.9463
Capana06g001613	54.0229	45.1413	51.179	85.6945	56.0776	67.1306	47.3449	52.9547	55.5567	62.5434	67.566	61.2547
LJ_newGene_5266	1.69296	1.37691	1.55946	2.27399	2.10699	1.42903	1.42593	1.22202	1.07031	1.20498	0.826203	1.22
Capana04g001169	15.0133	16.127	15.124	19.3207	16.0128	14.0315	14.9488	16.0976	15.2981	14.9057	15.0363	14.5206
Capana10g000807	1.09111	1.24191	1.15275	0.623638	1.23988	0.915742	1.37504	1.11221	1.00881	1.29424	1.57362	1.30707
Capana10g000809	12.9874	14.7249	17.6548	12.5144	8.98338	13.5647	13.9845	15.5021	14.0356	14.9556	11.066	13.1231
Capana09g001173	16.7493	15.4883	14.3196	24.6718	26.7597	27.5573	14.0272	17.7093	16.9117	18.4102	19.3357	19.6877
Capana09g001171	35.226	33.7106	33.5622	33.8451	33.7792	28.6086	29.9781	30.5371	25.0851	28.607	28.0307	27.7394
LJ_newGene_5350	6.03261	6.18483	6.24953	4.40828	7.84866	5.45855	6.00683	6.20653	6.08682	6.0308	6.12578	6.15456
Capana01g003290	1.04782	1.30167	2.11104	3.49306	2.25537	2.25177	2.40286	4.27673	1.76512	2.59385	1.66727	1.7854
Capana00g003821	0.172155	0.299692	0.064445	0.606785	0.40822	0.457864	0.161689	0.146096	0.101366	0.721144	0.971595	0.417331
Capana05g000179	12.9959	12.7723	13.1405	15.5622	14.6501	13.4138	12.9608	13.0361	11.6147	15.0917	13.3618	15.8899
Capana10g001079	3.45499	4.14932	4.06636	2.62859	3.52745	3.42738	4.58653	2.75869	3.44801	3.69388	4.89138	3.9961
Capana08g002723	149.186	144.944	159.147	130.296	132.471	168.035	147.799	154.569	163.203	136.978	155.219	146.416
Capana00g002101	0.319205	0.461947	0.323554	0.785137	0.39953	0.335927	0.376967	0.662909	0.343289	0.361572	0.469479	0.466534
Capana01g002652	0.039836	0	0	0.073185	0.063686	0.004139	0	0	0	0	0	0
Capana01g000722	5.63054	6.12587	4.07008	5.18733	4.54442	2.71216	1.75855	1.18213	0.780834	1.9407	1.70706	1.37244
Capana01g000723	0.140575	0.079105	0.052171	0.091929	0.137011	0.067499	0.016513	0.0303	0.037863	0.024993	0.029124	0.039956
Capana03g001793	0.500156	0.914793	0.446178	1.59132	1.23208	0.750857	0.842647	0.293894	0.501339	1.1153	0.714181	0.838724
Capana04g000252	65.3821	61.3994	61.7294	87.4958	98.3434	100.123	56.6787	65.8131	63.0836	55.2521	55.4277	65.5943
Capana04g000251	10.7085	11.7074	10.8827	9.48953	8.41065	10.5909	10.1745	10.5078	12.2459	12.0854	11.7114	11.0547
Capana04g000256	65.2918	61.9585	62.2846	79.5089	98.376	73.038	57.5176	66.867	61.464	77.4799	83.0273	77.8894
Capana08g000455	29.2097	27.6385	30.482	32.9769	36.314	32.7353	27.498	29.5613	24.9798	26.9575	28.0735	26.9832
Capana08g001329	0.595425	0.310306	0.300149	2.94809	1.82789	2.25622	0.39812	0.475677	0.333632	1.31063	1.77447	1.38899
Capana02g000796	0.099212	0.158148	0.065306	0.197015	0.099631	0.067865	0.035879	0.062564	0.043565	0.087865	0.147312	0.106067
Capana08g002749	27.4098	31.0017	28.7065	17.1475	15.4798	16.8631	25.5522	21.1882	27.9187	28.478	35.1121	29.384
Capana08g002741	4.8672	4.89759	4.35847	21.6322	1.57628	2.11363	2.94528	2.98308	4.70658	3.46192	5.00834	3.14457
LJ_newGene_11042	3.58769	3.16776	3.35674	5.96594	3.39974	4.98374	2.74911	1.88738	2.99761	3.23199	3.50831	2.75009
Capana03g003891	2.59662	2.63178	2.83094	1.86842	2.00379	2.5327	3.11144	3.31999	2.96187	1.78271	2.27199	2.0972
Capana03g003895	3.00674	3.75277	3.89393	1.48443	2.0556	1.70283	3.94842	3.23067	2.15722	2.15102	4.42689	1.42552
LJ_newGene_12580	0.393633	0.45652	0.717281	1.12335	0.750678	0.741712	0.488225	0.295542	0.246516	0.181819	0.216106	0.310423
Capana02g001111	3.95249	3.40181	3.14673	4.93053	3.71468	2.55805	3.95339	2.89874	3.26361	3.03938	3.11	3.22614
Capana02g002491	0.043465	0	0.111531	0.236257	0	0	0	0.038395	0.023757	0.044094	0.05262	0.054337
Capana02g002490	0.572461	0.546008	0.438376	1.42656	0.960152	0.869357	0.35811	0.625034	0.31421	0.998689	0.665386	0.651392
Capana02g002493	0.552146	0.349077	1.46956	9.51385	0.437092	3.82643	1.1671	0.297277	1.11375	0.512933	0.119507	0.423052
Capana02g002492	3.14654	2.17773	3.75546	6.03294	1.59508	3.08661	2.33927	3.6792	3.68745	2.12344	1.51026	1.7453
Capana03g001494	4.33125	2.14112	3.46419	10.7923	1.31204	1.43942	2.09495	1.2483	1.80151	2.83734	9.84391	2.29226
Capana04g002060	4.75152	5.48477	5.6036	2.15155	3.56772	7.4368	7.19082	7.55124	9.80185	7.40017	6.37868	5.05801
Capana03g000722	23.9349	19.4244	21.6328	38.4214	23.7392	22.1762	18.1847	22.1981	23.1788	25.7447	26.5592	28.6549
Capana03g000723	24.0643	21.3859	24.6568	38.7787	30.7316	26.4582	21.8592	20.1162	17.4983	25.7203	27.8142	27.357
Capana03g000724	13.4481	11.5862	11.8189	18.4581	14.4696	10.2045	12.9557	11.295	14.3511	9.41124	10.4179	13.7335
Capana12g000380	0.016354	0.044592	0	0.126846	0.070329	0	0.018398	0	0.02146	0.06593	0.025934	0.02335
Capana00g002342	6.13803	6.47657	5.67021	11.0071	9.51108	7.78937	6.78323	6.85507	7.82768	6.16073	5.69479	9.27163
Capana00g000270	0.140821	0	0	0.413219	0	0.102679	0.142057	0.068182	0	0	0	0
Capana00g000277	6.07799	11.8581	8.80311	12.1405	11.6397	3.81653	4.70282	4.08097	2.01743	1.68694	10.739	8.29027
Capana00g002692	0	0.04961	0.007524	0.288552	0.161378	0.062995	0	0.03306	0	0.095272	0.101751	0.081468
Capana03g003405	1.24153	0.451984	0.42275	3.69446	1.61624	1.18147	0.800246	0.744248	0.891192	2.07672	1.32421	2.0176
Capana04g000012	26.1575	26.3328	26.3636	18.0002	10.151	15.7078	30.5704	23.0571	23.5204	22.701	21.0953	24.0288
Capana00g001636	6.42711	7.20515	6.71206	4.82419	6.21315	6.84193	7.09857	7.30808	4.98498	7.04574	6.90402	6.60276
LJ_newGene_553	5.14708	6.08871	5.75961	6.91452	5.88643	4.5965	4.96928	5.58836	6.10806	4.842	4.58069	5.99344
Capana05g002074	4.08689	2.98065	4.08604	5.59657	3.0335	3.8598	3.1626	3.71572	4.11161	4.19952	4.43904	4.60996
Capana05g001183	4.80737	6.09861	5.16381	6.41644	4.69499	4.26878	4.54259	5.006	4.70368	4.95216	4.1234	4.22337
Capana10g002288	1.23121	1.51798	1.69364	3.43517	3.75691	2.73616	1.31124	1.24385	1.22528	2.6861	1.46179	2.11663
Capana10g002281	16.2492	14.5097	15.4394	28.7683	24.5182	22.3463	15.2998	18.6353	20.8186	30.1014	21.5517	28.1047
Capana10g002280	0.76062	0.751286	0.894489	2.24566	2.16561	1.76269	0.547323	0.792582	0.722755	1.11437	1.23799	1.2965
Capana09g001704	12.5943	8.90144	11.4369	14.3789	7.06032	5.05264	9.32601	8.80102	8.57897	9.4788	11.0079	10.7109
Capana06g002015	5.99212	8.11537	5.4096	4.1838	7.2282	5.24337	7.46587	7.14702	5.40937	5.27083	6.85927	6.97048
Capana06g001806	1.85235	2.17068	2.22641	1.90582	1.8057	2.32737	2.21421	2.27856	2.08426	2.45452	1.97684	2.25291
Capana06g001805	10.4469	9.04908	5.92507	37.9707	25.0173	19.3834	4.20686	3.19043	3.83998	6.02683	23.756	11.4782
Capana06g002012	0.500847	1.01051	0.991388	0.622159	0.865117	0.639673	0.946809	0.954792	0.846868	1.05138	0.670193	0.941963
Capana08g000231	0.088914	0.048068	0.075552	1.63719	0.116051	0.048917	0.084466	0.002754	0.057626	0.127072	0.867189	0.233014
Capana07g000643	28.6392	32.1044	28.5666	41.6971	42.1217	37.8502	27.5468	25.6598	24.3968	32.5927	27.786	31.3296
Capana06g000040	0	0	0.690031	0	0	0.62768	0.209355	0.186795	0.422874	0.737514	0.266922	0
Capana08g001112	34.2425	31.6536	28.8362	45.4127	17.5066	19.3868	27.8589	24.5802	27.9154	32.5498	35.0916	24.3161
Capana11g001559	14.9604	14.6392	13.5977	18.2601	19.5941	19.5552	13.4821	11.69	13.0799	15.827	15.9314	15.4604
Capana11g002190	14.1319	7.26653	11.4309	45.2204	6.71979	8.75131	8.30376	6.77987	6.42628	10.1494	18.6218	9.4206
Capana11g002192	45.353	41.2789	33.1843	141.894	182.272	212.812	24.7471	34.2286	31.6031	41.7989	43.2274	43.1867
Capana11g002197	50.1578	48.958	52.8415	62.8999	50.2885	51.992	51.0656	52.3718	48.8627	50.5557	53.7786	52.5323
Capana08g001544	20.2416	19.9887	19.7112	23.6653	22.495	18.1154	16.1399	14.8313	14.4156	19.7773	21.3895	17.5092
Capana08g002163	80.3253	82.3167	75.6863	100.385	80.1559	69.581	73.5646	72.8843	67.4996	61.5665	63.4511	56.4064
Capana08g002162	0	0	0	0.322333	0	0	0	0	0	0.066141	0	0
LJ_newGene_11624	0.298732	0.534656	0.3993	0.73344	0.698976	0.544995	0.122893	0.265553	0.260777	0.230434	0.129037	0.162447
LJ_newGene_1818	52.8263	38.5822	39.7612	74.5976	88.6254	75.5579	46.1552	38.3512	36.7294	59.4955	63.0582	67.7999
LJ_newGene_1819	6.6576	4.07139	4.64223	22.3761	5.66426	2.49114	11.217	5.37316	4.25509	6.20166	17.9256	8.63947
LJ_newGene_1817	4.97139	1.07506	2.58016	26.3424	1.80845	1.63744	1.54192	1.28344	1.52164	4.37145	9.07002	3.11589
Capana09g000916	157.053	150.269	110.66	209.097	175.979	148.233	68.7309	46.2596	45.2065	100.114	128.648	99.3157
Capana01g001151	101.93	93.5535	100.033	88.364	96.2199	105.236	104.111	102.659	108.529	107.954	96.84	102.834
Capana12g002058	39.5476	41.6177	39.5056	49.1623	48.3621	44.0953	40.4417	37.6374	36.5814	42.9024	56.5619	44.7491
Capana12g001888	0.052923	0.054662	0.098758	0.146508	0.064097	0.06796	0.01379	0.032202	0	0.0678	0.214944	0
Capana02g002283	5.52595	6.06173	6.04977	5.23541	4.31686	4.87554	6.01098	6.44405	6.79438	5.28588	6.63211	5.21847
Capana06g002626	0.135353	0.036907	0.074657	0.162922	0.02766	0.100669	0.053132	0.05714	0.100371	0.055172	0.089248	0.042402
Capana08g002434	1.57961	2.23487	3.45739	6.01229	2.41902	2.47685	1.20513	3.5635	2.05232	0.500102	0.435366	1.22168
LJ_newGene_7785	199.69	174.343	175.65	545.678	299.226	343.4	235.98	355.881	269.609	252.757	313.664	225.312
LJ_newGene_5876	0.454454	1.16559	0.719204	1.38135	0.648578	0.628986	0.435931	0.49316	0.626012	0.569751	0.3807	0.848286
LJ_newGene_7433	1.05272	0	0	3.95923	0	0	0	0	0	0	0.112649	0.184042
Capana00g000506	0.405314	0.260369	0.378876	0.875232	0.443365	0.197713	0.232572	0.476815	0.230371	0.379388	0.508383	0.68595
LJ_newGene_8961	4.6438	4.51276	5.02211	4.0519	2.88699	3.90436	4.83423	4.65543	6.11278	4.12331	4.63341	4.35944
Capana09g000705	0.110534	0.066977	0.132374	0.785344	0.23221	0.214081	0.052802	0.098058	0.157909	0.144634	0.113989	0.075006
Capana05g000249	0.06153	0.272351	0	0.083872	0.153452	0.113486	0.353149	0.155578	0.325592	0.358763	0.193164	0.27993
LJ_newGene_1775	3.73295	3.83714	3.31995	4.75285	3.96949	3.49877	3.74451	3.41978	2.84605	3.81332	3.47445	3.70223
Capana05g000793	59.7134	63.1902	59.7369	64.4061	65.2671	61.8235	58.7868	64.0594	66.6192	59.5574	67.4705	62.9736
Capana05g000796	9.19128	7.33456	6.34116	9.50072	11.219	6.96139	4.24773	3.16826	3.2264	4.37466	4.88519	5.03506
Capana01g003802	229.615	215.568	200.555	365.994	341.915	211.785	198.417	230.559	220.924	316.252	300.838	370.623
Capana01g003803	1.0567	1.10307	0.814605	2.38876	1.74806	1.35849	0.721273	0.766755	0.859173	0.528628	1.07218	1.25328
Capana01g003807	1.91251	1.9215	1.2138	2.83838	3.77021	2.51238	1.26485	0.763667	1.35918	1.99774	1.89745	1.71335
Capana12g002318	126.754	118.577	124.687	147.35	130.228	127.45	117.052	136.897	128.551	123.669	121.94	126.939
Capana12g002315	10.3926	10.5992	10.7457	7.2122	9.28618	9.05164	11.8934	11.454	9.96988	8.12643	8.92588	9.1148
Capana12g002313	39.805	37.8865	41.6508	38.1733	38.4996	40.1871	39.5417	42.6538	38.9251	37.4606	40.4711	38.0901
Capana12g002311	33.141	36.264	35.9515	25.6416	22.5149	34.1053	41.9266	46.7868	56.4713	28.7977	27.276	32.851
Capana12g002310	16.5837	16.671	17.3201	11.5222	17.748	16.1177	15.3277	16.9051	17.4262	17.0791	18.9442	17.9588
Capana07g002446	0	0.051039	0	0.053426	0	0	0	0	0.024337	0	0	0.045341
Capana00g001775	8.37954	9.12844	9.08791	12.1634	12.5505	10.7253	8.84738	10.2312	9.33251	10.2659	10.8878	10.5683
Capana10g002135	17.4324	18.3365	16.7912	19.2638	19.6046	19.0047	15.7717	18.9844	20.3264	17.3513	21.9389	19.317
Capana10g002137	19.1953	15.3406	14.6197	44.8634	5.73013	11.8962	11.8432	7.40792	9.93575	21.4022	22.0068	9.33466
Capana04g001159	0.282655	0.497322	0	4.73218	0.111695	0.035822	0.213952	0.063444	0.284104	1.42002	7.61736	0.862971
Capana06g001622	49.0705	49.2331	50.2378	51.4031	55.4806	52.5673	43.6449	50.2451	47.6387	40.7286	43.3894	43.8332
Capana08g001171	40.2156	36.387	36.9292	28.7701	35.7067	34.1506	39.7052	36.4446	38.7702	36.7691	35.1007	37.1568
Capana02g001367	24.4989	26.367	23.9745	32.0935	26.3865	25.5132	22.8134	22.3155	24.2411	30.6607	28.9301	27.3101
Capana09g001519	7.45126	9.87768	8.00875	14.1005	15.4926	11.165	8.26239	8.73254	9.7724	10.9177	10.2013	12.0675
LJ_newGene_4254	0.279767	0.385411	0.437643	1.8947	0.569571	0.343956	0.901017	0.185757	0.414567	0.389264	1.17502	0.349315
Capana11g000525	0.021882	0.175417	0.12805	0.340567	0.243711	0.07475	0.063658	0	0.021691	0.082888	0	0
Capana08g001997	0	0.045342	0	0.040521	0.059546	0.016802	0.044911	0.041539	0	0	0.076453	0
Capana01g004339	1.17453	0.758773	1.23505	4.77104	1.80371	2.10546	0.948502	0.69372	0.894135	1.99975	2.26354	1.363
Capana02g000933	261.867	253.261	254.533	198.45	211.281	222.561	256.631	266.942	275.628	218.942	257.005	243.825
Capana06g000234	39.131	38.7957	38.1826	51.4162	42.397	35.4565	44.3323	45.6635	41.6184	48.3904	66.4115	51.416
Capana09g002190	54.1843	49.876	48.6675	93.4377	64.2587	66.7888	54.7694	59.3607	55.0365	45.5718	82.045	46.1439
Capana06g002718	16.395	16.7306	14.3575	26.2712	16.8794	18.7888	15.0432	15.1225	15.0672	21.2918	38.8725	20.3468
Capana03g001048	0.144462	0	0.048781	0	0.157485	0.048114	0	0.027124	0	0.078749	0	0.062011
Capana02g002040	11.0201	11.0138	10.6003	16.3831	15.4728	11.2592	11.3611	15.2497	14.1347	12.0932	12.1393	12.8046
Capana03g001045	0.392858	0.4067	0.565978	1.28254	0.850143	0.850918	0.252903	0.394108	0.176041	0.652086	0.314679	0.414621
Capana03g001047	0.190141	0.066888	0.051615	0	0.104579	0	0	0	0	0	0.123087	0
Capana03g000319	20.0787	18.546	20.6591	28.8853	22.6322	17.8039	17.8926	21.7116	17.4299	22.1326	21.782	23.1949
Capana06g002710	7.49708	8.13461	8.01763	11.4709	10.828	9.13749	7.03853	7.60394	6.77731	9.15259	7.77765	8.84189
Capana08g002086	99.1682	115.323	89.3302	90.5603	125.593	87	71.5795	71.6111	69.681	77.4536	91.9438	91.2705
Capana08g002332	0.015583	0.260759	0	0.520007	0	0.211508	0.200215	0.060602	0.067092	0.445335	0.766919	0.232778
Capana08g002333	8.05306	10.1377	9.31278	14.482	6.02659	4.55998	8.23163	11.2943	8.69922	7.19872	10.7949	7.12082
Capana08g002330	28.7801	22.1076	27.325	54.5328	13.0648	9.10236	28.3931	23.5061	21.0846	14.9529	63.396	21.4304
Capana08g002331	0	0.077837	0.052334	0.644811	0.116918	0.297774	0	0.167505	0	0.194032	0.423379	0.098809
Capana08g002335	0.699031	0.60459	1.03248	1.26517	0.86557	0.614132	0.616746	0.755351	0.921353	0.644464	0.846117	0.773158
Capana07g002129	33.2738	33.5738	36.8393	42.821	27.7616	32.544	27.9267	29.242	30.3313	27.1722	27.4063	25.2415
Capana02g002951	0.504108	1.15008	0.536033	0.348695	0.602938	0.920195	1.35427	0.852997	0.927835	0.715427	0.510251	0.847926
Capana07g002123	1.58384	2.50367	1.50562	2.20196	2.44593	1.86061	1.77607	1.02591	1.48812	1.59853	1.94086	1.40431
Capana01g001388	28.6612	27.0985	27.4114	33.4057	32.1397	31.1888	25.2593	28.5441	29.5081	34.7454	39.3926	30.4645
Capana02g000557	133.821	117.858	122.51	98.839	98.4746	115.543	135.438	116.194	122.333	106.802	124.85	116.376
Capana10g001821	4.40014	4.44511	4.69246	8.08576	5.09807	3.60574	2.58668	2.24768	2.0901	1.87502	5.05711	3.85506
Capana02g003607	3.95718	2.85069	3.2085	6.32483	5.71668	3.30262	3.29433	3.9443	3.23866	6.28921	4.24274	6.27793
Capana02g003603	16.1634	14.5762	16.7382	19.0337	21.289	20.3631	16.3357	13.7981	15.6682	16.4007	15.315	13.9842
Capana00g002958	30.8671	29.4074	27.6359	31.6659	33.6865	28.303	26.6228	23.7112	26.7887	28.7448	29.5515	27.1139
Capana04g001398	4.64735	4.31225	3.76398	29.3096	3.76947	7.02773	4.97128	5.596	6.39707	5.65025	15.7518	4.04
Capana03g002072	0	0	0.023571	0.206783	0.040627	0	0	0	0.057548	0.062939	0.35892	0.063383
LJ_newGene_12475	0.345362	0.563909	0.433201	0.615917	0.526556	0.800606	0.226443	0	0.3865	0.060573	0.206905	0.299696
LJ_newGene_10938	3.47634	2.8988	2.64557	6.99625	4.55661	4.07257	2.32584	3.11287	3.44231	5.42252	6.32259	5.37969
Capana00g002188	0.122786	0.297517	0.129073	0.393633	0.1693	0.265467	0.280109	0.349961	0.175802	0.165786	0.254416	0.182679
Capana06g002189	29.5418	28.7294	28.187	24.0224	27.4979	22.5468	33.8266	32.5537	33.9102	32.5961	29.1621	32.6049
Capana06g002451	0.085557	0.044399	0.22882	0.255824	0.059764	0.100242	0.077875	0.128975	0.139258	0	0.256871	0
Capana00g003273	25.6146	23.7253	22.8852	64.6755	26.1203	37.2366	24.526	26.5627	28.4527	42.2905	31.5724	26.9543
Capana00g003277	15.9221	16.3269	17.7418	14.3695	15.67	16.3683	17.5937	19.5463	17.5307	15.3562	16.8506	15.5367
Capana00g003278	6.4398	7.03711	7.35261	6.06264	5.823	6.52624	9.49586	8.68805	8.42049	7.43484	5.80564	8.68583
Capana03g004040	0.193577	0.0956	0.068396	0.98477	0.793945	0.3608	0.057581	0.083189	0.039048	0.006041	0.062818	0.022793
Capana00g000615	0.119001	0.0268	0.056478	0.228552	0.075111	0.023271	0.028423	0	0	0.107505	0.031718	0.108878
Capana08g000105	0.464606	0.063603	0.139416	1.8321	0.289423	0.285145	0.154917	0.127696	0.033211	0.448996	0.623311	0.774072
Capana04g002836	0.049431	0.025929	0.065713	0.135074	0.187483	0.198931	0.039982	0.042693	0.048593	0.046627	0.052402	0.056312
Capana02g000719	2.15396	2.07425	1.49523	3.09913	1.12542	1.67901	1.0381	1.31169	1.53984	2.37098	3.50698	1.37224
Capana10g000625	7.20841	5.73266	7.03618	26.3796	10.2267	15.3556	5.81125	5.64741	6.99584	7.87035	5.86281	5.45195
Capana02g001195	313.323	277.978	283.44	355.726	419.151	346.31	260.201	243.354	256.346	240.453	269.742	283.639
Capana02g001196	0.065863	0	0	0.050987	0.06929	0.03622	0	0	0	0	0	0
LJ_newGene_4044	3.66257	2.93014	1.74346	2.44539	3.72205	2.05204	1.7981	0.735166	2.09376	1.60057	1.25102	1.34635
Capana07g001973	20.6921	20.767	20.4041	22.714	19.0448	20.4802	20.9838	20.7599	20.1485	17.5132	20.1426	20.8204
Capana02g002366	0.072934	0.055307	0.15807	0.018021	0.132007	0.035945	0.037881	0.12581	0.065191	0.018975	0.120545	0.062781
Capana02g002364	46.0888	40.2667	36.011	65.4923	68.3054	62.4227	25.0983	22.11	18.3276	31.2563	36.5849	30.4395
Capana02g002361	31.2958	37.0572	34.2014	38.7288	45.4322	39.2794	30.9915	37.3061	32.5244	36.1108	36.9984	37.4979
Capana02g003102	40.1164	43.5118	41.9188	48.9404	48.218	41.3435	43.5299	42.7855	36.4133	44.5605	44.3505	42.8384
Capana03g000103	26.6019	11.0401	14.6443	84.3091	14.4006	10.5886	11.1872	12.4561	8.3597	10.0468	10.4597	15.252
Capana03g000101	0	0	0	0.102318	0.033418	0.037241	0	0	0.006383	0	0	0
Capana03g000108	59.0414	54.8176	55.0829	51.9321	53.8455	54.7973	55.0775	64.1996	60.4699	55.8087	59.7743	67.432
Capana08g002274	30.6728	31.0637	30.427	47.2116	36.2861	44.1584	28.0032	28.4816	27.5977	32.4338	36.3438	32.5743
LJ_newGene_7006	1.23683	1.43304	1.54229	1.92225	1.45569	1.94681	1.54063	1.14128	1.78453	0.957229	1.19759	0.858304
LJ_newGene_7005	0.321442	0.29117	0.396115	0.476951	0.573365	0.153856	0.104622	0.133689	0	0	0.204943	0.181479
LJ_newGene_2072	9.24493	10.0172	9.12287	21.5118	22.6669	9.1972	6.60736	4.95787	4.69573	5.34635	5.27942	5.27385
Capana00g003077	23.2133	23.7282	25.2303	22.9615	20.1919	23.6993	24.719	25.4298	27.0869	21.1829	23.094	24.2649
LJ_newGene_10312	0.502064	0.674771	0.637602	1.73354	1.13725	1.33233	0.57967	0.666258	0.786772	1.11373	0.831132	0.705827
Capana00g002857	44.1468	50.0636	37.8529	53.7701	49.231	27.5607	35.8758	36.8581	43.0079	41.6906	39.3403	50.6966
Capana00g002856	11.7875	10.8631	11.1682	15.4438	14.4197	13.5598	10.8283	11.8448	12.3738	15.0009	14.3242	15.8094
Capana04g000986	7.80703	7.63804	5.77807	5.64749	7.96893	6.61395	8.83571	6.97137	7.56932	7.71056	6.50026	7.61372
Capana04g001586	0.074968	0.071173	0.048617	0.318016	0.036392	0.029937	0.051625	0.10049	0.026547	0.052815	0.36474	0.067871
Capana07g002151	4.11744	5.91808	5.30249	8.05397	6.56497	7.20405	5.00068	4.51457	5.87968	8.18381	4.28806	6.24512
Capana05g001109	8.90432	5.71139	7.76428	17.8388	6.57008	10.749	6.07282	6.45723	6.64912	5.51312	5.93353	5.37515
Capana10g002206	0.09801	0.171491	0	0.43047	0.086866	0.119938	0.072624	0.054763	0	0	0	0.028782
Capana10g002204	0	0	0.161481	0.144181	0	0.127681	0	0.076578	0	0.230034	0	0.163913
Capana10g002201	1.06527	0.631674	0.754928	1.10412	1.17252	0.765988	0.505161	0.244482	0.419557	0.52405	0.670841	0.36733
Capana00g003818	122.749	121.036	125.515	100.414	130.955	113.368	128.991	120.346	120.564	120.696	128.456	118.091
Capana00g001087	11.486	7.67214	8.40383	15.3433	14.5076	10.5821	7.24721	6.70185	7.19538	11.2974	12.6443	11.0936
Capana09g001780	0.123056	0.15539	0.162092	0.752418	0.883018	0.590021	0	0.0236	0.049247	0.074592	0.086745	0.030577
Capana09g000787	18.0136	17.8182	18.098	20.9555	21.1582	20.1192	18.3213	19.7887	19.9326	16.0205	15.8369	18.6314
Capana01g003407	9.37757	11.1177	10.2451	10.4201	10.658	8.8839	8.89097	8.12254	8.58415	8.32855	9.23211	9.06875
LJ_newGene_6017	0.105751	0.07007	0.09155	0.495874	0.426586	0.174792	0.125496	0.182844	0.178043	0.440982	0.297731	0.424916
Capana01g001317	0.231229	0.175088	0.273672	0.325011	0.376208	0.245553	0.142651	0.215108	0.179588	0.240535	0.09026	0.136277
Capana01g002469	0.23913	0.064907	0	0.711677	0.289916	0.324292	0.322643	0	0.375479	0.348826	0.367286	0.247634
Capana01g000194	1.28439	3.12767	1.73513	4.15146	3.07135	2.76474	1.26711	1.48303	1.24253	3.05431	2.27859	2.52019
Capana05g001932	31.7557	30.982	29.6974	43.9302	46.32	38.6204	26.7805	37.0507	32.8686	33.0706	37.3941	35.7129
Capana01g004440	4.29059	4.33927	4.72561	9.39852	8.57617	7.85422	4.18506	5.27991	5.4152	7.71822	6.32768	6.71917
Capana01g004444	0.055629	0	0	0.423655	0	0.098752	0	0	0	0.055067	0	0.056258
Capana01g004446	0	0	0	0.103748	0	0	0	0	0	0	0.065032	0
Capana06g000950	29.2449	30.7129	31.5909	29.7193	29.074	25.4781	27.9168	31.0539	27.587	28.8783	26.0736	29.1268
Capana02g003349	7.64449	7.83469	7.7203	3.94329	4.54013	3.45515	6.97823	5.5145	7.71296	3.48185	7.38092	4.13367
Capana11g001824	0.669225	0.536473	0.453332	0.209513	0.75182	0.086215	0.235345	0.09487	0.067462	0.234329	0.537073	0.170213
Capana07g001319	20.897	20.6367	20.9116	28.5464	29.7747	29.6012	19.8135	18.0177	21.5133	24.0466	22.3742	21.9986
Capana08g001048	20.4969	21.1062	21.8297	16.3885	22.4332	19.7211	22.3608	24.4483	24.3997	23.819	19.5325	20.7199
Capana08g001044	8.71019	7.10512	9.80567	87.8691	6.44747	7.74791	16.4373	7.50412	9.49189	24.2036	43.9663	15.5268
Capana02g000698	0	0	0	0.138502	0	0	0	0	0	0	0	0.074627
Capana09g000994	0.51083	0.278464	0.524037	1.43272	0.290268	0.221372	0.291667	0.179503	0.337681	0.938246	0.706848	0.359062
Capana09g000993	2.64777	2.16304	1.9801	30.7515	1.27028	1.16916	2.53354	1.84081	2.42632	3.2613	5.98715	1.75003
Capana08g002669	8.66981	8.31775	7.94102	5.64118	6.68089	5.53313	8.96767	7.79082	6.98324	6.22044	8.19079	5.92292
Capana07g000046	0	0.067884	0	0.101067	0	0	0	0	0.064273	0.079637	0	0
Capana02g001876	0.667691	0.390229	0.820023	1.00944	0.555976	0.547951	0.973549	0.843009	0.601627	0.826943	0.567707	0.458466
LJ_newGene_3631	0.215718	0.523387	0.222731	0.620349	0.417578	0.319038	0.601371	0.439977	0.27605	0.366953	0.586726	0.356324
LJ_newGene_3632	0.443832	0.154175	0.508079	0.821635	0.275023	0.537571	0.283095	0.359957	0.247231	0.34461	0.410607	0.257702
Capana10g001843	16.5172	19.5405	13.7518	74.4078	104.005	87.2195	0.673625	2.38514	1.35438	3.26659	9.53679	8.44198
LJ_newGene_9677	0.52977	0.203341	0.44225	1.41115	1.04381	1.11259	0.76182	0.358398	0.420379	0.946853	0.719253	0.866415
Capana02g002517	6.81994	7.35798	7.13329	100.216	8.61895	33.8679	4.88877	6.00705	9.10661	35.5804	55.2551	8.65973
Capana03g000802	0.353087	0.348061	0.489842	0.877572	0.61062	0.516674	0.486614	0.665066	0.664884	0.537759	0.71702	0.717775
Capana00g002264	129	151.598	120.399	196.743	159.612	121.752	105.685	107.184	105.095	149.985	117.772	154.601
Capana00g002413	6.15088	5.39745	5.76566	7.57084	3.32678	3.62092	5.37801	4.42666	3.37628	5.27438	7.19599	4.55509
Capana03g004279	0.866182	1.43227	1.08807	2.02376	1.23408	0.984827	0.786755	0.63214	0.644126	1.77439	0.467631	0.964484
Capana02g000869	32.7145	33.234	31.2956	38.7429	42.6713	38.7853	33.0647	29.7958	24.1756	36.3529	36.0941	33.6929
Capana01g000356	18.8213	19.8524	14.9449	22.4192	26.2315	16.2821	12.8263	10.6066	10.2049	9.09143	11.6857	10.5233
Capana01g000353	5.09507	4.2132	4.41459	14.0581	1.6963	1.48266	3.57137	3.52192	2.68382	2.05666	1.38493	1.21665
Capana03g004494	19.9251	20.1395	19.6511	26.5917	16.0029	19.8437	16.1575	19.2111	17.8945	17.3198	20.5626	20.1374
Capana03g004495	0	0	0	0.043747	0.015302	0	0.055738	0.010199	0	0	0	0
Capana01g000359	21.4092	19.363	15.7765	20.9051	21.0894	12.5538	18.8899	16.7544	15.0019	16.3999	17.7546	16.7771
Capana04g000356	27.4477	26.6181	25.859	29.8241	29.7337	24.8524	23.0375	19.7722	20.2022	31.3468	29.4577	27.3357
Capana00g003600	1.75721	1.99299	1.63716	3.1155	2.74142	1.45913	1.39792	1.31333	1.1606	1.88193	1.0077	2.31465
Capana01g003196	20.8626	18.4194	18.1718	48.0394	33.878	40.0768	26.1616	26.5532	27.442	33.3275	54.7322	31.7161
Capana02g003359	8.25518	9.45178	10.5429	191.815	6.5038	9.51986	14.3189	8.30463	17.6504	32.6697	77.8335	15.4344
[truncated: 1,562 more rows]

## Sheet: Table S8
	Table S8 GO enrichment of the Antiquewhite4 module genes
	Class	Term_id	Description	Enrichment_factor	qvalue
	Biological process	GO:0009834	plant-type secondary cell wall biogenesis	5.23832	4.18301e-15
	Biological process	GO:0010200	response to chitin	3.81008	2.14466e-10
	Biological process	GO:0045492	xylan biosynthetic process	4.19814	4.52052e-05
	Biological process	GO:0009617	response to bacterium	2.43264	0.000331424
	Biological process	GO:0071289	cellular response to nickel ion	8.46684	0.00176852
	Biological process	GO:0010417	glucuronoxylan biosynthetic process	5.22952	0.00269865
	Biological process	GO:0009816	defense response to bacterium, incompatible interaction	2.49549	0.003426
	Biological process	GO:0050826	response to freezing	3.09897	0.00422702
	Biological process	GO:0009611	response to wounding	1.87341	0.00457238
	Biological process	GO:0031347	regulation of defense response	2.73544	0.00707373
	Biological process	GO:0090359	negative regulation of abscisic acid biosynthetic process...	8.23165	0.00707373
	Biological process	GO:1902290	positive regulation of defense response to oomycetes...	3.02387	0.00707373
	Biological process	GO:0010115	regulation of abscisic acid biosynthetic process	6.58532	0.00707373
	Biological process	GO:0042742	defense response to bacterium	1.63316	0.00707373
	Biological process	GO:1900426	positive regulation of defense response to bacterium...	2.05791	0.00839173
	Biological process	GO:0071446	cellular response to salicylic acid stimulus	3.21034	0.00839173
	Biological process	GO:2000280	regulation of root development	4.64846	0.00869017
	Biological process	GO:0009741	response to brassinosteroid	2.77277	0.00869017
	Biological process	GO:0046274	lignin catabolic process	2.94238	0.0105194
	Biological process	GO:0009751	response to salicylic acid	1.81718	0.011006
	Biological process	GO:0009409	response to cold	1.60034	0.0133033
	Biological process	GO:2000031	regulation of salicylic acid mediated signaling pathway...	2.65946	0.0290022
	Biological process	GO:0010271	regulation of chlorophyll catabolic process	4.93899	0.0323646
	Biological process	GO:0050832	defense response to fungus	1.62281	0.0366446
	Biological process	GO:2000022	regulation of jasmonic acid mediated signaling pathway...	3.4193	0.0366446
	Biological process	GO:0009738	abscisic acid-activated signaling pathway	1.57293	0.0419088
	Biological process	GO:1990937	xylan acetylation	5.48777	0.0450056
	Biological process	GO:0010413	glucuronoxylan metabolic process	9.87798	0.0478495
	Cellular component	GO:0005794	Golgi apparatus	1.53358	0.000191138
	Cellular component	GO:0031225	anchored component of membrane	1.64458	0.118433
	Cellular component	GO:0009531	secondary cell wall	9.94395	0.118433
	Molecular function	GO:0003700	DNA-binding transcription factor activity	1.504	3.03603e-08
	Molecular function	GO:0043565	sequence-specific DNA binding	1.82516	3.03603e-08
	Molecular function	GO:0070696	transmembrane receptor protein serine/threonine kinase binding	6.32397	0.000383658
	Molecular function	GO:0004674	protein serine/threonine kinase activity	1.35738	0.00189342
	Molecular function	GO:1990538	xylan O-acetyltransferase activity	4.91865	0.011097
	Molecular function	GO:0004842	ubiquitin-protein transferase activity	1.51642	0.016863
	Molecular function	GO:0052716	hydroquinone:oxygen oxidoreductase activity	2.93026	0.0187288

## Sheet: Table S9
Table S9 The expression level of the secondary cell wall-related genes in the Antiquewhite4 module
Pathways	Gene ID	FPKM of samples												Chromosome	Swissprot_annotation
		6421_1-1	6421_1-2	6421_1-3	6421_2-1	6421_2-2	6421_2-3	slr1_1-1	slr1_1-2	slr1_1-3	slr1_2-1	slr1_2-2	slr1_2-3
xylan biosynthetic process	Capana06g001069	118.175	107.336	78.9003	178.995	211.098	176.815	48.3403	52.2487	43.1017	70.8457	84.3378	69.4876	Chr06	Probable beta-1,4-xylosyltransferase IRX10L
	Capana10g000025	37.9153	36.5523	26.8151	69.4007	87.2474	63.7482	16.2723	15.0369	12.4548	28.0309	33.1843	27.6306	Chr10	Probable galacturonosyltransferase 12
	Capana09g001311	13.9565	11.9524	13.0502	15.9211	20.0049	14.7894	8.85405	9.90901	10.0317	13.4726	14.2223	11.0931	Chr09	Protein trichome birefringence-like 34
	Capana12g002034	40.8108	36.1995	29.3843	66.8487	77.0845	54.3773	11.7245	14.1051	10.8796	18.4609	19.419	13.0063	Chr12	UDP-glucuronate:xylan alpha-glucuronosyltransferase 1
	Capana04g002813	65.0745	61.4683	50.7622	74.3527	80.7034	47.923	36.0584	32.5238	32.0022	57.7859	63.2517	48.0551	Chr04	Protein REDUCED WALL ACETYLATION 1
	Capana09g000728	8.53589	8.26383	6.0705	11.2467	11.4726	7.01105	4.50456	3.97764	3.81852	6.50704	5.58648	5.30765	Chr09	Protein trichome birefringence-like 31
	Capana04g001648	10.0759	11.1844	7.11353	11.2544	10.6063	5.14325	4.03659	1.40433	1.51991	5.58624	4.40303	4.15653	Chr04	UDP-glucuronate:xylan alpha-glucuronosyltransferase 2
	Capana02g003056	115.049	106.227	75.6508	191.428	249.923	161.456	44.7085	49.9692	41.938	85.094	99.5702	82.1079	Chr02	Protein IRX15-LIKE
	Capana00g004214	37.4634	36.7681	28.1648	70.1272	84.6831	55.6881	18.3654	18.1055	15.4096	31.2014	33.1502	29.2708	Chr00	Probable galacturonosyltransferase 12
	Capana03g002611	52.7004	49.2447	43.4566	73.3052	90.0483	57.4055	25.5343	23.9065	20.7414	41.1837	41.6596	31.8587	Chr03	Protein ESKIMO 1
	Capana12g002830	90.2193	82.5623	66.8513	138.085	159.796	156.84	50.2886	57.2403	46.7462	69.9941	87.3822	78.0653	Chr12	Probable beta-1,4-xylosyltransferase IRX14
	Capana10g001922	71.0647	68.6445	54.6237	89.4128	113.68	64.5047	38.9317	43.0948	39.9921	51.5901	58.5714	53.2734	Chr10	Glucuronoxylan 4-O-methyltransferase 3
	Capana00g004637	0.196189	0.270353	0.234414	0.673487	0.629539	0.127152	0	0.042537	0.030894	0.063972	0.257287	0.051235	Chr00	Protein trichome birefringence-like 34
	Capana03g001396	4.39249	6.63923	4.74286	11.4407	7.49226	5.45873	2.86974	3.92708	2.97589	6.39339	7.21954	5.5743	Chr03	Probable methyltransferase At1g27930
	Capana09g001112	32.8058	28.6049	19.9648	41.9027	47.7332	38.0677	14.7041	13.6279	12.904	21.7029	27.9972	20.3871	Chr09	Protein trichome birefringence-like 3
	LJ_newGene_6520	1.05273	0.758849	1.2096	2.63329	2.02297	1.19748	0.939297	1.46942	1.17735	1.4401	1.41823	1.59735	Chr00	Protein REDUCED WALL ACETYLATION 1
	Capana08g001805	63.0121	69.5359	55.5411	78.3292	102.538	75.2249	30.049	30.7262	25.9088	32.8812	42.0386	29.7011	Chr08	Glucuronoxylan 4-O-methyltransferase 1
lignin catabolic process	Capana09g001569	162.593	117.496	94.668	126.247	199.466	136.191	84.5624	67.1027	60.5642	50.2536	94.2041	57.496	Chr09	Laccase-4
	Capana09g001624	0.275583	0.298556	0.156029	0.380658	0.166175	0.155672	0.150287	0.043905	0	0.161764	0.359552	0.055589	Chr09	Laccase-17
	Capana05g001566	24.8854	21.0459	20.6573	25.8602	35.1369	25.0202	20.6133	22.5811	21.7382	24.6617	22.7386	24.1247	Chr05	Laccase-6
	Capana05g002023	4.03312	3.83563	2.36154	2.71339	4.20282	3.22377	1.32881	1.45066	1.01356	1.04528	1.99758	1.41827	Chr05	Laccase-12
	LJ_newGene_5048	1.32736	1.12842	1.03661	1.71144	2.8259	1.36219	0.368782	0.337862	0.237741	0.470293	0.924488	0.510549	Chr05	Laccase-12
	Capana09g001780	0.123056	0.15539	0.162092	0.752418	0.883018	0.590021	0	0.0236	0.049247	0.074592	0.086745	0.030577	Chr09	Laccase-10
	Capana09g001667	83.9649	76.4848	49.5905	142.176	205.382	145.789	24.5301	25.2103	15.0558	45.9076	63.3006	42.7208	Chr09	Laccase-17
	Capana01g004492	0.154612	0.139158	0.069451	0.789447	0.169682	0.050506	0.097524	0	0	0.109904	0.368897	0.101726	Chr01	Laccase-14
	Capana00g004461	20.925	20.0313	12.3262	43.8616	48.1751	30.7525	6.8566	6.64517	4.74476	12.1267	15.1769	13.9255	Chr00	Laccase-4
	Capana05g002064	21.5646	18.7237	11.9007	15.3629	31.1697	27.6801	8.3585	8.95342	5.44164	9.15152	16.444	10.9829	Chr05	Laccase-12
	LJ_newGene_8740	1.70756	1.92311	1.67483	2.41459	1.99419	1.49319	0.660509	0.742489	0.450187	1.77551	1.67711	1.43643	Chr09	Laccase-22
	Capana10g001373	12.4072	9.48001	7.69528	8.12255	16.0707	10.9095	4.09982	4.53709	3.19978	5.62216	10.2143	5.42519	Chr10	Laccase-4
	Capana05g002030	1.43863	1.54013	0.879376	1.59326	2.92476	2.05016	0.494394	0.46037	0.170955	0.739022	0.992424	0.817988	Chr05	Laccase-12
xylan acetylation	Capana05g002058	18.8381	19.7605	12.61	27.3757	27.0616	9.92331	9.00865	5.60619	5.17194	12.931	14.1446	11.9472	Chr05	Protein trichome birefringence-like 33
	Capana04g002813	65.0745	61.4683	50.7622	74.3527	80.7034	47.923	36.0584	32.5238	32.0022	57.7859	63.2517	48.0551	Chr04	Protein REDUCED WALL ACETYLATION 1
	LJ_newGene_6520	1.05273	0.758849	1.2096	2.63329	2.02297	1.19748	0.939297	1.46942	1.17735	1.4401	1.41823	1.59735	Chr00	Protein REDUCED WALL ACETYLATION 1
	Capana06g002238	59.429	52.2767	45.0251	79.1453	98.1423	80.5493	30.8001	22.8955	19.661	33.9314	41.4487	31.1469	Chr06	Protein trichome birefringence-like 33
	Capana06g002237	56.3496	49.2719	42.8482	79.9464	77.9857	46.7951	27.4085	23.3154	26.5319	40.3176	44.4701	36.6117	Chr06	Protein trichome birefringence-like 33
plant-type secondary cell wall biogenesis	Capana09g002329	122.694	124.314	100.046	132.641	151.817	134.506	89.5061	96.5054	88.5253	81.2706	105.704	104.235	Chr09	Leucine-rich repeat receptor-like protein kinase PXC1
	Capana06g001069	118.175	107.336	78.9003	178.995	211.098	176.815	48.3403	52.2487	43.1017	70.8457	84.3378	69.4876	Chr06	Probable beta-1,4-xylosyltransferase IRX10L
	Capana01g004489	8.391	6.45558	5.53628	11.4303	17.6199	11.4665	2.95319	3.53249	2.19072	4.94245	7.14699	7.55211	Chr01	NAC domain-containing protein 66
	Capana09g001569	162.593	117.496	94.668	126.247	199.466	136.191	84.5624	67.1027	60.5642	50.2536	94.2041	57.496	Chr09	Laccase-4
	Capana12g002414	15.3903	16.6676	17.9912	17.5752	13.8742	16.9314	15.636	16.7185	14.5729	14.4051	19.1477	13.7107	Chr12	COBRA-like protein 4
	Capana11g000099	196.903	193.214	152.762	318.761	325.122	332.197	96.6977	93.3989	91.211	160.751	168.585	145.302	Chr11	Fasciclin-like arabinogalactan protein 12
	Capana06g000493	50.8224	43.693	38.2883	64.2311	69.9636	68.3009	26.1509	34.7634	37.0345	44.911	50.795	43.3864	Chr06	Fasciclin-like arabinogalactan protein 11
	Capana05g002058	18.8381	19.7605	12.61	27.3757	27.0616	9.92331	9.00865	5.60619	5.17194	12.931	14.1446	11.9472	Chr05	Protein trichome birefringence-like 33
	Capana12g002034	40.8108	36.1995	29.3843	66.8487	77.0845	54.3773	11.7245	14.1051	10.8796	18.4609	19.419	13.0063	Chr12	UDP-glucuronate:xylan alpha-glucuronosyltransferase 1
	Capana04g002813	65.0745	61.4683	50.7622	74.3527	80.7034	47.923	36.0584	32.5238	32.0022	57.7859	63.2517	48.0551	Chr04	Protein REDUCED WALL ACETYLATION 1
	Capana02g001855	56.9744	50.8146	41.6063	60.7655	68.0193	42.0159	27.058	19.8857	19.1308	38.3505	42.9242	34.7023	Chr02	Rac-like GTP-binding protein RAC13
	Capana03g003419	119.514	113.809	84.1905	193.971	210.413	182.976	51.0525	52.0449	41.1501	86.3886	106.469	81.7172	Chr03	Cellulose synthase A catalytic subunit 4
	Capana04g001818	0	0.266554	0.185625	1.395	1.90851	0.880008	0.170538	0.065292	0.053006	0.904581	1.02348	0.874109	Chr04	COBRA-like protein 4
	Capana00g003762	60.8507	54.7358	56.7395	65.4702	67.5285	59.4418	54.4077	55.2494	48.443	54.9421	60.3748	58.0501	Chr00	Kinesin-like protein KIN-13A
	Capana04g001648	10.0759	11.1844	7.11353	11.2544	10.6063	5.14325	4.03659	1.40433	1.51991	5.58624	4.40303	4.15653	Chr04	UDP-glucuronate:xylan alpha-glucuronosyltransferase 2
	Capana02g003056	115.049	106.227	75.6508	191.428	249.923	161.456	44.7085	49.9692	41.938	85.094	99.5702	82.1079	Chr02	Protein IRX15-LIKE
	Capana10g000704	53.0687	50.8448	34.5139	117.555	168.799	133.103	15.4191	16.3495	10.1072	30.7635	54.0907	42.9791	Chr10	COBRA-like protein 4
	Capana02g001736	146.215	139.556	98.7608	225.614	245.736	195.737	58.3245	54.4928	40.1405	88.2902	125.455	90.1166	Chr02	Cellulose synthase A catalytic subunit 8
	Capana09g002099	73.0396	72.2236	55.2015	92.0125	92.6443	49.067	32.0673	21.8518	22.0746	47.2911	50.2387	38.6098	Chr09	Probable beta-1,4-xylosyltransferase IRX9
	Capana10g001843	16.5172	19.5405	13.7518	74.4078	104.005	87.2195	0.673625	2.38514	1.35438	3.26659	9.53679	8.44198	Chr10	Fasciclin-like arabinogalactan protein 12
	Capana12g000142	22.3164	22.8139	22.3505	23.7391	27.8771	22.2883	19.1256	22.157	19.6889	19.8793	19.9982	20.782	Chr12	Kinesin-like protein KIN-13A
	Capana11g000153	86.8393	90.581	89.8529	141.646	147.865	133.578	85.8947	87.7767	95.3642	107.244	96.5934	100.206	Chr11	Probable glucuronoxylan glucuronosyltransferase IRX7
	Capana09g002148	75.4015	67.332	44.6123	166.878	291.434	226.502	22.2509	28.9635	15.5756	44.7574	108.563	80.6764	Chr09	Fasciclin-like arabinogalactan protein 12
	Capana09g002149	135.242	126.798	94.9534	279.376	386.989	227.853	52.9862	59.7298	43.2417	105.777	155.634	133.951	Chr09	Fasciclin-like arabinogalactan protein 12
	Capana12g002830	90.2193	82.5623	66.8513	138.085	159.796	156.84	50.2886	57.2403	46.7462	69.9941	87.3822	78.0653	Chr12	Probable beta-1,4-xylosyltransferase IRX14
	Capana10g001840	15.1344	18.1557	13.5109	76.2432	109.207	74.1089	1.27284	2.02016	1.00756	3.68502	8.93911	5.74022	Chr10	Fasciclin-like arabinogalactan protein 12
	Capana10g001841	23.254	24.1468	16.9353	100.291	140.392	117.124	1.76385	3.22634	1.69388	4.61292	9.81626	10.0567	Chr10	Fasciclin-like arabinogalactan protein 12
	Capana10g001842	4.89551	6.15073	3.7436	37.2581	45.2794	40.8171	0.857153	1.07587	1.40216	2.43365	3.22087	3.27281	Chr10	Fasciclin-like arabinogalactan protein 12
	LJ_newGene_6520	1.05273	0.758849	1.2096	2.63329	2.02297	1.19748	0.939297	1.46942	1.17735	1.4401	1.41823	1.59735	Chr00	Protein REDUCED WALL ACETYLATION 1
	Capana00g004461	20.925	20.0313	12.3262	43.8616	48.1751	30.7525	6.8566	6.64517	4.74476	12.1267	15.1769	13.9255	Chr00	Laccase-4 OS
	Capana07g000147	136.198	131.829	98.3725	194.694	243.261	168.507	57.0124	45.7915	35.497	84.742	104.767	82.5591	Chr07	Cellulose synthase A catalytic subunit 7
	Capana02g003258	54.9315	52.3934	43.8499	74.9066	94.8861	77.717	32.5212	33.1741	30.9183	44.3304	45.9635	39.39	Chr02	COBRA-like protein 4
	Capana10g001373	12.4072	9.48001	7.69528	8.12255	16.0707	10.9095	4.09982	4.53709	3.19978	5.62216	10.2143	5.42519	Chr10	Laccase-4
	Capana06g002238	59.429	52.2767	45.0251	79.1453	98.1423	80.5493	30.8001	22.8955	19.661	33.9314	41.4487	31.1469	Chr06	Protein trichome birefringence-like 33
	Capana06g002237	56.3496	49.2719	42.8482	79.9464	77.9857	46.7951	27.4085	23.3154	26.5319	40.3176	44.4701	36.6117	Chr06	Protein trichome birefringence-like 33
secondary cell wall	Capana00g003762	60.8507	54.7358	56.7395	65.4702	67.5285	59.4418	54.4077	55.2494	48.443	54.9421	60.3748	58.0501	Chr00	Kinesin-like protein KIN-13A
	Capana08g001100	21.29	25.8934	24.1808	31.0537	33.0631	33.1437	17.5924	24.3025	21.7025	18.3882	16.7327	14.3017	Chr08	Rho GTPase-activating protein 3
	Capana12g000142	22.3164	22.8139	22.3505	23.7391	27.8771	22.2883	19.1256	22.157	19.6889	19.8793	19.9982	20.782	Chr12	Kinesin-like protein KIN-13A
xylan O-acetyltransferase activity	Capana09g001311	13.9565	11.9524	13.0502	15.9211	20.0049	14.7894	8.85405	9.90901	10.0317	13.4726	14.2223	11.0931	Chr09	Protein trichome birefringence-like 34
	Capana05g002058	18.8381	19.7605	12.61	27.3757	27.0616	9.92331	9.00865	5.60619	5.17194	12.931	14.1446	11.9472	Chr05	Protein trichome birefringence-like 33
	Capana09g000728	8.53589	8.26383	6.0705	11.2467	11.4726	7.01105	4.50456	3.97764	3.81852	6.50704	5.58648	5.30765	Chr09	Protein trichome birefringence-like 31
	Capana03g002611	52.7004	49.2447	43.4566	73.3052	90.0483	57.4055	25.5343	23.9065	20.7414	41.1837	41.6596	31.8587	Chr03	Protein ESKIMO 1
	Capana00g004637	0.196189	0.270353	0.234414	0.673487	0.629539	0.127152	0	0.042537	0.030894	0.063972	0.257287	0.051235	Chr00	Protein trichome birefringence-like 34
	Capana09g001112	32.8058	28.6049	19.9648	41.9027	47.7332	38.0677	14.7041	13.6279	12.904	21.7029	27.9972	20.3871	Chr09	Protein trichome birefringence-like 3
	Capana06g002238	59.429	52.2767	45.0251	79.1453	98.1423	80.5493	30.8001	22.8955	19.661	33.9314	41.4487	31.1469	Chr06	Protein trichome birefringence-like 33
	Capana06g002237	56.3496	49.2719	42.8482	79.9464	77.9857	46.7951	27.4085	23.3154	26.5319	40.3176	44.4701	36.6117	Chr06	Protein trichome birefringence-like 33

## Sheet: Table S10
Sample
Name
Total Raw
Reads
Total
Clean
Table S10 Quality control of the RNA-seq analysis of pTRV2 and pTRV2-CaSLR1 plants
Sample	Total Raw Reads (M)	Total Clean Reads (M)	Total Clean Bases (Gb)	Clean Reads Q20 (%)	Clean Reads Q30 (%)	Clean Reads Ratio (%)	Total Clean Reads (M)	Total Mapping(%)	Uniquely Mapping(%)
pTRV2_1	45.44	43.95	6.59	98.02	93.15	96.73	43.95	92.67	87.72
pTRV2_2	45.44	44.08	6.61	97.88	92.69	97.01	44.08	92.73	87.58
pTRV2_3	47.19	45.53	6.83	97.88	92.75	96.49	45.53	92.59	87.97
pTRV2_CaSLR1_1	48.93	45.41	6.81	98	93.15	92.79	45.41	91	86.12
pTRV2_CaSLR1_2	47.19	45.11	6.77	97.99	93.07	95.59	45.11	92.01	87.99
pTRV2_CaSLR1_3	47.19	45.38	6.81	97.91	92.77	96.18	45.38	92.56	88.19

[truncated: 2 more sheets: Table S11, Table S12]
